# Supplementary material for: Evaluation of risk factors associated with the development of MDR- and XDR-TB in a tertiary care hospital: a retrospective cohort study
Source: PeerJ. 2021 Mar 18;9:e10826. doi: 10.7717/peerj.10826 (PMC7982078; doi:10.7717/peerj.10826)
Supplement: Supplemental Information 1 [file peerj-09-10826-s001.csv]

ENRS	Tehsil	districtV	district	area	gender	age	ageV	AgeDichot	Weight	maritalstatus	occupationV	Rgroup1	temp2	pulse2	Resp2	sysBP	diasysBP	Hb3	TLC3	Platelets3	ESR	sugar3	Bilirubin3	ALT3	ALP3	AST3	Urea3	creatinine3	Na3	K3	hearingloss	intensity	visual3	HIV3	HbsAg3	GHealth4	VAR00010	LN4	comorbidities	diabetes	hypertension	hepatitisC	gastriculcer	COPD	FamTB5	detail	cigarretesmoking	alcohol	pan
1	3	0	1	0	1	17	2	0	42	1	1	4	101	110	22	110	80	8.6	17.7			91	.4	25		30	31	.8	132.4	4.26	0	0	0	0	0	1	0	0	0	0	0	0	0	0	1	1	0	0	0
2	3	0	1	0	1	17	2	0	38	1	1	1	100	96	20	100	80	12.4	16	375		116	.4	55		56	20	.9	129.4	3.92	1	1	0	0	0	1	1	1	0	0	0	0	0	0	0	0	1	0	0
3	5	1	3	0	1	35	4	1	54	2	4	2	98.2	86	18	110	80	17.4	9.1		29	90	.4	23		30	19	.6			0	0	0	0	0	1	0	0	1	0	0	0	1	0	0	0	0	0	0
4	5	1	4	1	1	17	2	0	41	1	4	4	99	16	16	125	85	10.4	13.5			121	.9	31		39	31	.9			0	0	0	0	0	1	0	0	0	0	0	0	0	0	1	2	0	0	0
5	3	0	1	0	0	15	2	0	38	1	1	4	98.6	88	18	120	80	11.2	13.8			105	.8	29		31	31	.9			0	0	0	0	0	1	0	0	0	0	0	0	0	0	0	0	0	0	0
6	1	0	1	0	1	43	4	1	54	2	4	3	98.6	90	20	100	70	12.8	10.3	448		135	.7	28	219	21	38	1.1	133.4	3.92	0	0	0	0	0	1	1	1	0	0	0	0	0	0	1	3	0	0	0
7	5	1	4	0	1	30	4	0	43	2	4	5	99	100	22	100	80	11	13			138	.6	31		34	20	.7			0	0	0	0	0	1	0	0	0	0	0	0	0	0	0	0	1	1	0
8	2	0	1	1	0	30	4	0	41	2	2	4	98.4	84	18	90	70	9.3	11.9			125	0	25		30	35	.8			0	0	0	0	0	1	1	1	0	0	0	0	0	0	0	0	0	0	0
11	5	1	2	1	0	55	6	1	41	2	2	4	98.6	82	18	125	85	9.5	10.5			120	.9	26		35	35	.9			0	0	0	0	0	1	0	0	1	0	1	0	0	0	0	0	0	0	0
12	5	1	3	0	1	66	7	1	56	2	6	2	98.6	84	18	110	65	12.3	9.8			126	.9	76	268	68	22	.7			1	2	0	0	0	1	0	0	1	1	0	1	0	0	0	0	1	0	0
13	1	0	1	0	0	38	4	1	44	2	5	3	98.6	86	16	110	70	11.4	12.4	243		136	.5	37		34	38	1	130.2	4.07	0	0	0	0	0	1	1	1	0	0	0	0	0	0	0	0	0	0	1
14	1	0	1	1	1	46	5	1	53	2	4	1	100	96	16	110	70	14.2	11.9			128	.8	21		25	21	.6	132	4.28	1	1	0	0	0	1	1	1	0	0	0	0	0	0	0	0	1	0	0
15	1	0	1	1	1	23	2	0	65	1	4	5	98.6	82	18	115	75	12.8	8.6		32	146	.6	22	241	29	30	.8	139	4.01	0	0	0	0	0	0	0	0	0	0	0	0	0	0	1	1	0	0	0
16	5	1	5	0	1	35	4	1	59	2	7	4	98.6	96	20	110	70	13.9	10.8			120	.5	29		25	35	1.1			0	0	0	0	0	1	0	0	0	0	0	0	0	0	0	0	1	0	0
18	5	1	5	1	1	32	3	0	49	2	1	4	98.6	84	16	120	80	12.9	15.3		18	176	.7	21	236	19	22	.6	136	3.91	1	1	0	0	0	1	1	2	1	1	0	0	0	0	1	1	0	0	0
19	4	0	1	1	0	28	3	0	40	1	7	4	98.6	84	16	120	80	10.2	10.7	448		87	.7	39		46	30	.8	130	4.09	0	0	0	0	0	1	1	1	0	0	0	0	0	0	1	1	1	0	0
20	1	0	1	1	0	27	3	0	43	2	2	2	98.6	82	16	120	80	10.4	15.8	608		98	.7	16		18	21	.6	130	4.2	0	0	0	0	0	1	1	1	0	0	0	0	0	0	1	4	0	0	0
21	4	0	1	0	1	46	5	1	34	2	6	2	98.6	90	18	110	65	9.5	19.2	756		102	.7	16		21	32	.8	129.4	3.21	0	0	0	0	0	1	1	3	0	0	0	0	0	0	0	0	0	0	0
22	1	0	1	1	1	80	7	1	37	2	6	2	98.6	86	18	110	70	11.8	16.9			111	.7	61		52	32	.8	131.4	3.4	0	0	0	0	0	1	0	0	1	1	0	0	0	1	0	0	0	0	0
23	4	0	1	0	1	46	5	1	47	2	4	2	98.6	84	16	110	60	10.3	14.7	689		128	.7	49		41	38	1.1	129	4.01	0	0	0	0	0	1	0	0	0	0	0	0	0	0	1	1	1	1	0
24	1	0	1	0	1	18	2	0	40	1	1	2	98.6	88	16	120	80	10.4	13.7			129	.7	22		19	31	.9	128.9	4.02	1	1	0	0	0	1	0	0	0	0	0	0	0	0	1	3	0	0	0
25	2	0	1	1	1	26	3	0	38	1	3	4	98.6	86	16	110	70	11	10.3	401		118	.7	36		31	24	.7	131.2	4.11	0	0	0	0	0	1	0	0	0	0	0	0	0	0	1	1	1	1	0
26	1	0	1	0	1	53	5	1	39	2	4	3	98.6	86	16	115	80	12.7	11.2	664		125	.8	18		21	21	.7	135	4.56	0	0	0	0	0	1	0	0	0	0	0	0	0	0	1	1	1	0	0
27	1	0	1	0	0	17	2	0	39	1	7	4	98.6	90	16	110	65	9.1	21.4	587	4	129	.7	19	202	22	32	.9	131.9	3.92	0	0	0	0	0	1	0	0	0	0	0	0	0	0	1	1	0	0	0
28	1	0	1	0	1	22	2	0	45	1	4	4	98.6	86	15	110	70	9.4	13.4			140	.7	36	210	24	21	.6	131.9	4.08	1	1	0	0	0	1	1	1	1	0	0	1	0	0	0	0	0	0	0
29	1	0	1	0	1	21	2	0	42	1	1	4	98.6	84	16	110	70	14.4	14.2	657		118	.7	14		16	21	.8	131.4	4.19	0	0	0	0	0	1	0	0	1	1	0	0	0	0	0	0	0	0	0
30	3	0	1	1	1	14	1	0	54	1	4	1	98.6	86	16	120	80	12.5	8.8	202		100	.6	23		29	28	.7	139	4.01	0	0	0	0	0	0	0	0	0	0	0	0	0	0	1	3	1	0	0
31	4	0	1	0	1	28	3	0	57	1	4	1	98.6	84	16	120	80	13.3	10.6			132	.8	24		21	21	.6	132.1	4.32	1	2	0	0	0	0	0	0	0	0	0	0	0	0	0	0	0	0	0
32	2	0	1	0	0	23	2	0	43	2	2	4	99	90	18	110	75	5.9	13.5		4	109	.7	17		19	32	.9	127.2	3.28	1	1	0	0	0	1	1	1	0	0	0	0	0	0	1	1	0	0	0
33	5	1	4	0	0	45	5	1	94	2	2	4	98.6	82	16	130	90	12.4	6.6	329		120	.7	19		24	34	1	136	4.1	1	3	0	0	0	0	0	0	1	1	1	0	0	0	1	1	0	0	0
34	2	0	1	0	0	31	3	0	40	2	2	4	98.6	84	16	115	80	11.6	8.9	482		120	.6	15		22	22	.7	141	4.19	1	1	0	0	0	0	0	0	0	0	0	0	0	0	1	3	0	0	0
35	2	0	1	0	1	29	3	0	50	2	4	4	98.6	86	18	110	80	15.8	9.1			126	.7	17		29	26	.7	141	3.81	0	0	0	0	0	0	0	0	0	0	0	0	0	0	0	0	0	0	0
36	1	0	1	0	1	43	4	1	45	2	5	6	98.6	84	16	115	80	15.7	4.3			120	.6	23		27	29	1.2	131.3	3.99	1	1	0	0	0	0	0	0	0	0	0	0	0	0	0	0	1	0	0
37	5	1	5	0	1	37	4	1	47	2	4	4	98.6	84	16	120	80	14	6.6			120	.8	17	291	28	28	.9	143	4.12	1	2	0	0	0	0	0	0	0	0	0	0	0	0	0	0	0	0	0
39	2	0	1	0	0	18	2	0	40	1	1	4	98.6	86	16	110	70	11.8	9.1	384		125	.9	21		24	21	.6	133.4	3.65	0	0	0	0	0	1	0	0	0	0	0	0	0	0	1	3	0	0	0
40	1	0	1	0	0	28	3	0	33	2	2	4	98.6	84	16	120	80	10.5	17.2	547		119	.8	22		30	30	.7	137	3.91	0	0	0	0	0	1	1	1	0	0	0	0	0	0	1	1	0	0	0
41	4	0	1	1	0	21	2	0	57	2	2	4	98.6	82	16	115	75	11	13			139	.6	27		26	22	.6	129	4.1	0	0	0	0	0	1	0	0	0	0	0	0	0	0	0	0	0	0	0
43	5	1	4	1	0	53	5	1	40	2	2	6	98.6	88	16	120	80	14.1	8.3	73		96	.7	20		24	32	.8	131.4	3.24	1	1	0	0	0	1	0	0	1	0	0	0	1	0	0	0	0	0	0
44	1	0	1	0	0	42	4	1	46	2	2	5	98.6	90	18	135	90	10.2	11.8			119	.7	21		24	34	.9	131.2	4.15	0	0	0	0	0	1	0	0	1	1	1	0	0	0	0	0	0	0	0
45	3	0	1	0	1	38	4	1	71	2	1	4	98.6	84	16	130	80	13.3	6.3	247		119	.7	22		28	36	.9	131	4.1	1	1	0	0	0	0	0	0	1	0	1	0	0	0	0	0	1	1	0
46	3	0	1	0	0	20	2	0	35	1	1	5	99	88	18	115	75	11.2	11.7			118	.5	28		30	38	1.1			0	0	0	0	0	0	0	0	0	0	0	0	0	0	1	1	0	0	0
47	4	0	1	0	0	33	3	1	30	2	2	4	98.6	86	16	110	70	8	13.1	501		99	.6	31		37	36	1.1	134.1	3.91	0	0	0	0	0	1	1	1	0	0	0	0	0	0	1	1	0	0	0
48	5	1	4	1	1	30	3	0	65	2	3	4	98.6	84	16	120	80	15.6	11.8	199		120	.7	57		34	22	.7	134	3.91	0	0	0	0	0	1	1	1	0	0	0	0	0	0	0	0	1	0	0
49	3	0	1	1	1	71	7	1	40	2	4	4	98.6	86	16	110	70	12.5	10			120	.8	18		23	28	.8	139	3.07	1	1	0	0	0	1	0	0	1	1	1	0	0	0	1	2	1	0	0
50	5	1	2	1	1	42	4	1	58	2	3	2	98.6	90	18	125	85	14.3	5.6			122	.6	18		22	34	.9	139	3.91	0	0	0	0	0	0	0	0	1	0	0	1	0	0	0	0	1	0	0
52	5	1	4	0	0	36	4	1	35	2	2	4	98.6	88	16	110	70	10.6	10.9	634		144	.9	56		39	30	.8	136	4.16	1	3	0	0	0	1	1	1	1	1	0	0	0	0	0	0	0	0	0
53	4	0	1	0	1	32	3	0	54	2	4	2	100	90	18	110	70	12	11.2			185	.7	31	236	24	31	.8	141	3.71	0	0	0	0	0	1	1	1	0	0	0	0	0	0	0	0	1	0	0
55	3	0	1	0	1	43	4	1	38	2	7	2	98.6	86	18	110	70	10.5	17.3			127	.7	54	251	36	30	.7	138	4.15	0	0	0	0	0	1	1	1	1	0	0	1	0	0	1	2	1	0	0
56	1	0	1	0	0	55	6	1	40	2	2	4	98.6	86	16	120	70	10.9	8.9			89	.7	26		26	24	.6	133	3.92	0	0	0	0	0	1	1	2	1	1	0	0	0	0	0	0	0	0	0
57	1	0	1	0	1	23	2	0	31	1	7	5	98.6	88	18	110	65	10.8	18.9	584		129	.7	18	212	21	21	.6	129.2	3.18	0	0	0	0	0	1	1	1	0	0	0	0	0	0	0	0	1	0	0
58	5	1	4	0	0	43	4	1	28	2	2	4	99	90	18	110	65	8.2	7	458		132	.6	23	1003	56	33	.6	133	4.91	0	0	0	0	0	1	1	1	0	0	0	0	0	0	0	0	0	0	0
59	4	0	1	1	0	32	3	0	33	2	2	2	98.6	90	16	95	70	9.2	10.4			122	.5	19		13	18	.6	144	3.91	0	0	0	0	0	1	1	1	0	0	0	0	0	0	1	1	0	0	0
60	1	0	1	0	0	23	2	0	31	1	1	4	98.6	86	16	110	70	9.4	11.4			90	.8	18	188	20	30	.5	140	3.9	0	0	0	0	0	1	1	1	0	0	0	0	0	0	0	0	0	0	0
61	4	0	1	1	1	55	6	1	47	1	3	4	98.6	86	18	105	70	12	11.4			167	.8	15		24	33	.8	142	4.59	0	0	0	0	0	1	1	1	1	1	0	0	0	0	0	0	1	0	0
62	4	0	1	0	0	44	4	1	49	2	2	4	98.6	75	16	115	85	10.2	7	215		114	1	27		64	27	.9	131	4.5	0	0	0	0	0	1	1	1	1	1	0	1	0	0	0	0	0	0	0
63	5	1	4	0	1	50	5	1	59	2	3	5	98.6	86	18	140	90	13.5	7.6			121	1	19		20	21	1	154	5.41	0	0	0	0	0	1	1	1	1	1	1	0	0	0	0	0	1	0	0
64	1	0	1	1	1	23	2	0	53	1	4	4	98.6	82	16	120	80	14.5	7			121	1	31		35	22	1	138	4.98	0	0	0	0	0	0	0	0	0	0	0	0	0	0	0	0	0	0	0
65	1	0	1	0	1	80	7	1	52	2	2	4	98.6	80	16	130	90	12.9	10.3			119	1	15		31	31	1.1	144	3.57	0	0	0	0	0	1	1	3	1	0	1	0	0	0	0	0	1	0	0
66	1	0	1	1	0	39	4	1	35	2	2	6	98.6	84	18	100	70	18.7	15			156	.6	13		29	23	.8	131	3.71	0	0	0	0	0	1	0	0	0	0	0	0	0	0	0	0	0	0	0
67	3	0	1	0	0	44	4	1	45	2	2	6	100	96	20	90	60	14.2	6.5			126	.8	21		19	48	1.1			0	0	0	0	0	0	0	0	0	0	0	0	0	0	0	0	0	0	0
68	4	0	1	0	0	38	4	1	32	2	2	6	99	90	18	110	70	10.8	10.9			81	.9	31		40	25	.7	131.2	4.21	0	0	0	0	0	1	1	2	0	0	0	0	0	0	1	3	0	0	0
69	5	1	4	0	1	37	4	1	44	2	7	2	98.6	84	16	115	75	13.2	10.3			132	.9	34		21	21	1	130.2	4.09	0	0	0	0	0	1	0	0	0	0	0	0	0	0	0	0	1	0	0
70	1	0	1	1	1	31	3	0	50	2	5	2	98.6	90	18	120	80	11.5	10.3			121	.9	31		35	28	1.1			0	0	0	0	0	1	0	0	0	0	0	0	0	0	0	0	1	0	0
71	4	0	1	0	1	22	2	0	40	1	1	3	98.6	84	16	110	70	14.4	17.6			114	.8	34		37	22	.7	131	4.1	0	0	0	0	0	0	0	0	0	0	0	0	0	0	0	0	1	0	1
72	3	0	1	0	1	17	2	0	35	1	1	4	98.6	86	16	110	75	11.7	10.6			120	.8	39		31	39	1	136	4.15	0	0	0	0	0	1	1	1	0	0	0	0	0	0	1	1	0	0	0
73	5	1	4	1	0	37	4	1	56	2	2	5	99	84	16	105	85	13.5	6			112	.9	19		21	21	.8	135	4.26	1	1	0	0	0	0	0	0	0	0	0	0	0	0	1	1	0	0	0
74	5	1	5	0	0	62	6	1	40	2	2	4	98.6	100	18	100	60	11.9	11.6			167	.4	12		22	39	.6	142	4.93	1	1	0	0	0	1	0	0	1	1	0	0	0	0	0	0	0	0	0
75	4	0	1	1	1	63	6	1	45	2	4	1	99.4	98	18	140	85	11.8	14.5			106	.6	13		16	27	.7	133.2	4.11	1	1	0	0	0	1	0	0	1	1	0	0	1	0	1	1	1	0	0
76	2	0	1	0	0	18	2	0	41	1	1	3	98.6	84	16	110	70	12	13.8			129	.7	22		39	36	.7	149	4.15	1	1	0	0	0	0	0	0	0	0	0	0	0	0	1	3	0	0	0
77	4	0	1	0	1	20	2	0	48	1	3	5	103	110	18	110	70	9.7	12.9			96	.9	37		24	31	1	139	4.15	0	0	0	0	0	1	1	1	0	0	0	0	0	0	1	1	0	0	0
78	1	0	1	0	1	54	5	1	58	2	7	5	98.6	84	16	115	80	14.5	7.9			139	.7	31		24	31	.9	139	4.1	0	0	0	0	0	0	0	0	0	0	0	0	0	0	1	3	0	0	0
79	1	0	1	0	0	17	2	0	40	1	1	2	98.6	90	18	100	65	11.3	8.9			131	.7	29		34	22	.7	138	3.93	0	0	0	0	0	1	1	1	0	0	0	0	0	0	0	0	0	0	0
80	5	1	3	0	0	35	4	1	35	1	7	3	100	90	18	110	70	13.9	8.2			117	.8	25		24	38	1.2	136.4	4.31	0	0	0	0	0	1	0	0	0	0	0	0	0	0	1	1	0	0	0
81	3	0	1	0	1	17	2	0	32	1	1	2	98.6	86	16	105	65	11.4	13.3			109	.7	19		13	10	.7	139	4.12	0	0	0	0	0	1	0	0	0	0	0	0	0	0	0	0	0	0	0
82	2	0	1	0	0	12	1	0	26	1	1	4	98.6	86	16	100	70	12.5	10.5			131	.7	19		39	25	.5	139	4.87	0	0	0	0	0	1	0	0	0	0	0	0	0	0	1	1	0	0	0
83	1	0	1	0	0	23	2	0	44	1	1	5	98.6	86	18	110	75	11.6	8.7			111	.6	12		21	23	.6	132.2	4.21	0	0	0	0	0	0	0	0	0	0	0	0	0	0	0	0	0	0	0
85	1	0	1	0	0	25	3	0	38	1	1	3	98.6	84	16	120	80	12.8	10.8			120	.8	39		44	31	1.1	138.7	3.71	0	0	0	0	0	1	0	0	0	0	0	0	0	0	0	0	0	0	0
86	5	1	3	0	0	22	2	0	30	1	6	3	98.6	84	16	110	70	10.7	15.6			141	.6	11		18	26	.7	139	5.01	0	0	0	0	0	1	1	1	0	0	0	0	0	0	1	1	0	0	0
87	1	0	1	0	1	22	2	0	61	1	4	6	99	90	18	115	75	15.7	9.5			119	.8	29		34	22	.7	141	3.81	0	0	0	0	0	1	0	0	0	0	0	0	0	0	0	0	1	0	1
88	2	0	1	0	1	18	2	0	46	1	1	1	98.6	86	16	120	80	13	8.6			134	.8	39		41	30	1	139	4.1	0	0	0	0	0	1	0	0	0	0	0	0	0	0	1	2	0	0	0
89	2	0	1	0	1	26	3	0	47	2	4	6	98.6	88	16	130	90	12.6	11			131	1	24		29	39	.9	142	4.45	0	0	0	0	0	1	1	1	1	0	0	1	0	0	1	3	0	0	0
90	5	1	3	0	1	60	6	1	40	2	7	6	98.6	84	16	110	75	13.2	6.4			145	.7	29		25	36	.9	136	3.98	0	0	0	0	0	1	0	0	1	1	0	0	0	0	0	0	1	0	0
91	5	1	3	0	1	45	5	1	40	2	5	2	98.6	88	16	115	75	10	6.1			139	1	31		25	31	1	144	4.01	1	1	0	0	0	1	0	0	0	0	0	0	0	0	0	0	0	0	0
92	4	0	1	0	0	23	2	0	40	1	1	6	98.6	86	16	120	80	12.1	5.2			121	.9	32		29	42	.8	143	4.13	0	0	0	0	0	0	0	0	0	0	0	0	0	0	0	0	0	0	0
94	5	1	3	0	1	42	4	1	42	2	4	6	98.6	86	16	110	70	11.7	6.8			139	1	39		41	41	1.1	141	4.29	0	0	0	0	0	1	1	1	0	0	0	0	0	0	0	0	0	0	0
95	5	1	4	0	1	43	4	1	40	2	3	4	98.6	86	16	115	75	13.2	9.5			102	.7	28		21	22	.7	139	4.01	1	1	0	0	0	1	0	0	0	0	0	0	0	0	0	0	1	0	0
96	5	1	3	0	0	22	2	0	30	1	1	2	98.6	86	16	110	70	11.9	12.8			136	.7	31		22	24	.8	141	4	0	0	0	0	0	1	1	1	0	0	0	0	0	0	1	1	0	0	0
97	5	1	3	1	1	80	7	1	42	2	6	4	100	90	18	110	70	8.8	11.9			103	.7	22		25	22	.7	138	3.85	1	2	0	0	0	1	0	0	1	0	1	0	0	0	1	1	1	0	0
98	1	0	1	1	0	16	2	0	30	1	1	4	99	88	16	90	70	11.5	8.7			99	.7	29		21	22	.7			0	0	0	0	0	1	0	0	0	0	0	0	0	0	0	0	0	0	0
99	3	0	1	0	1	30	3	0	47	2	4	4	98.6	86	16	110	70	14.6	8.2			102	.1	19		33	31	.9			0	0	0	0	0	1	1	1	0	0	0	0	0	0	0	0	1	0	0
100	1	0	1	0	1	19	2	0	38	1	1	3	98.6	18	18	115	75	11.2	13.8			146	.8	76		35	38	.9			0	0	0	0	0	1	0	0	0	0	0	0	0	0	1	4	1	0	0
101	5	1	4	0	1	20	2	0	50	2	4	5	98.6	86	16	110	70	12.3	11.2			102	.8	39		31	19	.7	139	4.64	0	0	0	0	0	1	1	1	0	0	0	0	0	0	0	0	0	0	0
102	5	1	4	1	1	28	3	0	40	1	4	5	98.6	84	16	120	80	13.6	12			119	1	39		41	31	1	141	3.7	0	0	0	0	0	1	0	0	0	0	0	0	0	0	1	1	1	1	0
103	1	0	1	0	0	18	2	0	45	1	1	3	98.6	86	18	110	70	10.7	11.2			117	.8	22		26	29	1			0	0	0	0	0	1	1	3	0	0	0	0	0	0	0	0	0	0	0
104	5	1	4	0	1	20	2	0	39	1	4	6	98.6	86	16	120	80	13.6	7.6			138	.7	27		16	22	.7	136	3.71	0	0	0	0	0	1	1	1	0	0	0	0	0	0	0	0	0	0	0
105	5	1	3	0	1	36	4	1	50	1	4	2	99	88	18	115	75	13.5	24.3			136	.9	29		20	31	1			0	0	0	0	0	1	1	1	0	0	0	0	0	0	0	0	0	0	0
107	1	0	1	0	0	19	2	0	30	1	1	2	98.6	84	16	100	70	10	8.6			121	.7	21		19	39	1.1	139	3.11	0	0	0	0	0	1	0	0	0	0	0	0	0	0	0	0	0	0	0
108	5	1	2	1	0	72	7	1	50	2	2	5	98.6	88	16	115	80	12.6	9.6			131	.8	22		29	22	.8	132	4.59	0	0	0	0	0	1	0	0	1	1	0	0	0	0	0	0	0	0	0
109	5	1	5	1	0	25	3	0	40	2	2	2	98.6	86	16	110	70	13.6	11.6			144	.7	31		29	38	1.1	139	4.87	0	0	0	0	0	1	0	0	0	0	0	0	0	0	0	0	0	0	0
110	5	1	3	1	1	39	4	1	50	2	4	6	98.6	86	16	110	75	12.3	9.9			131	.7	29		31	11	.6	144	4.53	0	0	0	0	0	1	0	0	0	0	0	0	0	0	0	0	1	0	0
111	4	0	1	0	0	37	4	1	46	2	2	2	98.6	84	16	110	70	12.3	11.5			132	.7	29		20	26	.8	141	4.04	0	0	0	0	0	1	0	0	0	0	0	0	0	0	0	0	0	0	0
112	1	0	1	1	1	13	1	0	27	1	1	6	98.6	86	16	120	80	11.1	10.3			112	.7	29		22	22	.7	136	5	0	0	0	0	0	0	0	0	0	0	0	0	0	0	0	0	0	0	0
113	3	0	1	0	1	17	2	0	42	1	1	3	101	110	22	110	80	8.6	17.7			91	.4	25		30	31	.8	132.4	4.26	0	0	0	0	0	1	0	0	0	0	0	0	0	0	1	1	0	0	0
114	5	1	4	0	0	26	3	0	41	2	2	2	98.6	86	16	110	70	12.1	10.7			131	.7	22		16	22	.7	136	4.71	0	0	0	0	0	1	0	0	0	0	0	0	0	0	1	2	0	0	0
115	4	0	1	1	1	50	5	1	65	2	7	6	99	88	20	120	80	12.6	7.4			152	.6	41		52	55	1.4	135	4.31	0	0	0	0	0	1	0	0	1	1	0	0	0	0	0	0	1	0	0
116	5	1	4	0	1	42	4	1	55	2	4	2	98.6	84	16	130	90	13.6	6.4			136	.8	56		36	22	.7	136	4.24	0	0	0	0	0	0	0	0	1	1	0	0	0	0	0	0	1	0	0
117	1	0	1	0	0	18	2	0	40	1	1	3	98.6	84	16	110	70	9.4	16.6			144	.8	20		36	36	1	144	3.91	0	0	0	0	0	1	0	0	0	0	0	0	0	0	0	0	0	0	0
118	4	0	1	0	0	30	3	0	35	2	2	2	100	96	18	120	80	11.3	9.9			136	.8	36		29	30	1	139	4.69	0	0	0	0	0	1	0	0	1	0	0	0	0	0	0	0	0	0	0
119	1	0	1	0	0	52	5	1	69	2	2	1	98.6	86	18	110	75	14.1	4.6			145	.9	22		18	37	.9			0	0	0	0	0	1	0	0	0	0	0	0	0	0	1	2	1	0	0
120	5	1	4	0	1	74	7	1	41	2	6	6	98.6	86	16	115	70	15.2	10.6			120	.8	28		30	40	1.3			0	0	0	0	0	1	0	0	1	0	1	0	0	0	0	0	1	0	0
121	5	1	3	0	0	44	4	1	63	2	2	1	98.6	82	18	120	80	11.5	9.4			120	.9	38		32	36	.9	135	3.96	0	0	0	0	0	0	0	0	0	0	0	0	0	0	0	0	0	0	0
123	5	1	4	0	0	32	3	0	46	1	2	1	98.6	86	16	110	70	10.7	7.5			120	.7	69		75	38	1.2	136.2	4.12	0	0	0	0	0	1	1	1	0	0	0	0	0	0	1	1	1	0	0
124	5	1	3	0	1	30	3	0	47	2	1	6	98.6	86	16	110	70	11.4	5.5			78	1.1	36		22	39	1.2			0	0	0	0	0	1	0	0	0	0	0	0	0	0	0	0	0	0	0
127	4	0	1	0	0	18	2	0	26	1	1	6	98.6	88	16	90	65	10	11.6			111	.9	18		31	37	.6	135.4	4.21	0	0	0	0	0	0	0	0	0	0	0	0	0	0	0	0	0	0	0
128	3	0	1	0	1	26	3	0	59	2	1	5	98.6	84	16	120	80	16.1	7.8			120	1.2	20		30	36	1.3			0	0	0	0	0	0	0	0	0	0	0	0	0	0	0	0	0	0	0
129	1	0	1	0	1	40	4	1	48	2	6	5	98.6	96	18	125	85	13.5	6.5			129	.9	18		22	37	.9			0	0	0	0	0	1	0	0	0	0	0	0	0	0	0	0	0	0	0
130	1	0	1	0	1	52	5	1	42	2	6	5	99.2	90	18	110	70	9.6	6.7			144	.8	34		22	19	.6	144	3.91	0	0	0	0	0	1	0	0	1	1	0	0	0	0	0	0	1	0	0
131	5	1	4	1	0	16	2	0	38	1	1	5	98.6	80	16	115	65	11	13.6			105	1	78		42	38	1.2	135	4.31	0	0	0	0	0	1	0	0	0	0	0	0	0	0	0	0	0	0	0
132	4	0	1	0	1	32	3	0	53	2	3	6	98.6	88	18	120	80	12.4	14.1			85	.9	26		32	36	.9	134.2	3.15	0	0	0	0	0	1	0	0	0	0	0	0	0	0	0	0	0	0	0
133	3	0	1	0	1	29	3	0	39	2	7	6	98.6	84	16	110	70	12.9	9.4			190	1	32		71	44	1	131.2	3.99	0	0	0	0	0	1	1	1	0	0	0	0	0	0	0	0	1	0	0
134	5	1	4	1	1	50	5	1	64	2	1	5	98.6	84	16	115	70	13.6	9.7			120	.7	28		22	32	.8	133	4.21	0	0	0	0	0	0	0	0	1	1	0	0	0	0	0	0	0	0	0
135	3	0	1	0	1	45	5	1	50	2	3	2	98.6	86	16	115	70	10	8			139	.7	44		31	19	.7	134	3.9	0	0	0	0	0	1	0	0	1	1	0	0	0	0	0	0	0	0	0
136	5	1	4	0	1	28	3	0	40	2	4	6	98.6	84	16	120	80	9.6	5.3			116	.9	55		42	41	.5	135.2	3.42	0	0	0	0	0	1	0	0	0	0	0	0	0	0	0	0	0	0	0
137	5	1	3	1	0	20	2	0	45	2	1	5	98.6	84	16	120	80	11.8	10.5			120	.9	66		52	32	.8	136.2	.8	0	0	0	0	0	1	0	0	0	0	0	0	0	0	0	0	0	0	0
138	5	1	4	1	0	18	2	0	35	1	1	6	98.6	80	18	190	110	9.38	9.4			105	.6	24		22	46	.8	135.2	4.31	0	0	0	0	0	1	0	0	1	0	1	0	0	0	0	0	0	0	0
140	5	1	3	0	0	83	7	1	72	2	2	2	98.6	74	16	110	80	10	9.7			128	.9	24		28	22	1.1			0	0	0	0	0	1	0	0	1	1	0	1	0	0	0	0	0	0	0
141	1	0	1	1	1	34	3	1	45	2	3	2	98.6	84	16	110	70	11.7	10			149	.7	45		59	23	.9	144	5.1	0	0	0	0	0	1	0	0	0	0	0	0	0	0	1	1	0	0	0
142	1	0	1	0	1	22	2	0	65	1	4	3	98.6	86	16	110	70	11.8	9.1	384		125	.9	21		24	21	.6	133.4	3.65	0	0	0	0	0	1	0	0	0	0	0	0	0	0	0	0	1	0	0
143	1	0	1	1	0	50	5	1	62	2	2	6	98.6	84	16	110	70	11.5	14.2			139	.7	22		31	18	.8	134	3.91	0	0	0	0	0	1	0	0	1	1	0	0	0	0	0	0	0	0	0
145	3	0	1	0	0	45	5	1	50	2	2	2	99	88	18	110	75	9.4	10.4	346		120	.6	24	160	54	50	1.3			0	0	0	0	0	1	0	0	1	1	0	1	0	0	0	0	0	0	0
150	2	0	1	1	1	28	3	0	55	2	7	2	98.6	84	16	125	80	13.5	11.3			118	1	36		32	38	.9			0	0	0	0	0	0	0	0	0	0	0	0	0	0	0	0	0	0	0
152	2	0	1	0	0	22	2	0	33	1	1	5	99	86	16	100	65	12	6.3			125	.9	18		21	28	1.1			0	0	0	0	0	1	0	0	0	0	0	0	0	0	0	0	0	0	0
155	1	0	1	1	1	61	6	1	60	1	3	6	98.6	86	16	120	80	15.6	9.9			120	.6	20		35	34	.9			0	0	0	0	0	0	0	0	1	1	0	0	0	0	1	1	1	0	0
156	3	0	1	0	0	44	4	1	45	2	2	3	100	96	20	90	60	14.2	6.5			126	.8	21		19	48	1.1			0	0	0	0	0	0	0	0	0	0	0	0	0	0	0	0	0	0	0
157	4	0	1	0	1	20	2	0	46	1	1	5	98.6	84	16	110	80	14.7	11.9			120	1.1	22		29	34	1.2			0	0	0	0	0	0	0	0	0	0	0	0	0	0	0	0	0	0	0
158	1	0	1	0	0	27	3	0	32	1	1	5	99	88	18	110	65	17.4	9.7			107	.7	19		18	24	.8			0	0	0	0	0	1	0	0	0	0	0	0	0	0	0	0	0	0	0
159	5	1	4	0	0	22	2	0	45	1	1	5	99	88	16	110	75	9.4	13.7			103	.8	22		27	26	.9			0	0	0	0	0	0	0	0	0	0	0	0	0	0	0	0	0	0	0
160	2	0	1	0	1	54	5	1	70	2	4	2	98.6	86	16	120	80	12.6	12.9			120	1	25		28	40	1.1			0	0	0	0	0	1	0	0	1	1	0	0	0	0	0	0	1	0	0
161	2	0	1	0	1	26	3	0	38	1	7	3	98.6	86	16	110	70	11	10.3	401		118	.7	36		31	24	.7	131.2	4.11	0	0	0	0	0	1	0	0	0	0	0	0	0	0	1	1	1	1	0
162	4	0	1	0	0	44	4	1	49	2	1	3	98.6	75	16	115	85	10.2	7	215		114	1	27		64	27	.9	131	4.5	0	0	0	0	0	1	1	1	1	1	0	1	0	0	0	0	0	0	0
163	5	1	5	0	0	50	5	1	46	2	2	6	98.6	86	16	120	80	14	7.7			119	.8	28		46	95	2			0	0	0	0	0	0	0	0	1	1	0	1	0	0	0	0	0	0	0
164	5	1	4	0	1	39	4	1	45	2	6	5	101	110	22	110	80	8.6	17.7			91	.4	25		30	31	.8	132.4	4.26	0	0	0	0	0	1	0	0	0	0	0	0	0	0	0	0	1	0	0
165	4	0	1	0	0	54	5	1	60	2	2	2	98.6	86	16	115	80	11.5	11.8			110	.8	17		18	36	.9			0	0	0	0	0	1	0	0	1	1	0	0	0	0	0	0	0	0	0
166	2	0	1	0	1	22	2	0	40	1	7	5	98.6	86	16	120	80	14	7.7			118	.7	16		24	30	.9			0	0	0	0	0	1	0	0	0	0	0	0	0	0	1	2	0	0	0
167	3	0	1	0	1	29	3	0	55	2	7	6	98.6	88	20	120	80	9.3	12.1	442		125	.6	37	646	26	22	.8			0	0	0	0	0	1	0	0	0	0	0	0	0	0	0	0	1	0	0
169	5	1	4	0	0	55	6	1	60	2	2	6	98.6	86	16	120	80	12.7	9.7			124	.9	36		32	48	1.2			1	1	0	0	0	1	0	0	1	1	0	0	0	0	0	0	1	0	0
170	5	1	3	0	1	34	3	1	40	2	5	6	99	88	16	120	80	10.6	11	400		136	1.1	74	204	54	38	.9			0	0	0	0	0	1	0	0	0	0	0	0	0	0	0	0	1	1	0
171	5	1	3	0	1	39	4	1	37	2	5	6	98.6	86	18	115	70	10.9	10.5			130	.7	29		22	30	.6			0	0	0	0	0	0	0	0	1	1	0	0	0	0	0	0	0	0	0
172	1	0	1	1	0	12	1	0	26	1	1	2	98.6	88	16	100	70	7.6	12	423	13	108	.6	36	220	32	35	.8			0	0	0	0	0	1	0	0	0	0	0	0	0	0	0	0	0	0	0
173	4	0	1	0	1	26	3	0	54	1	4	2	98.6	86	16	110	80	11.9	4.9			118	1.1	38		45	29	.8			0	0	0	0	0	1	0	0	0	0	0	0	0	0	1	1	0	0	0
179	5	1	4	0	0	55	6	1	65	2	2	5	98.6	92	0	120	80	9.8	11.2			120	.9	25		40	38	1.3			0	0	0	0	0	0	0	0	0	0	0	0	0	0	0	0	0	0	0
181	5	1	3	0	0	19	2	0	40	1	1	2	100	96	20	100	80	12.4	16	375		116	.4	55		56	22	.9	129.4	3.92	1	1	0	0	0	1	1	1	0	0	0	0	0	0	0	0	0	0	0
182	5	1	2	0	1	31	3	0	54	2	3	5	98.6	86	16	115	80	12.9	8.1	418		97.6	.5	18.5		26.3	19.4	1.2			0	0	0	0	0	0	0	0	0	0	0	0	0	0	0	0	0	0	0
183	5	1	4	0	1	29	3	0	45	2	4	1	98.6	84	16	115	80	9.2	6.6			136	.6	37		34	36	.9			0	0	0	0	0	0	0	0	0	0	0	0	0	0	0	0	1	0	0
184	5	1	5	0	1	32	3	0	48	2	6	6	98.6	86	18	115	70	10.9	9.6			130	.7	29		22	30	.6			0	0	0	0	0	0	0	0	0	0	0	0	0	0	0	0	1	0	0
185	1	0	1	1	0	40	4	1	44	2	2	6	98.2	86	18	110	80	17.4	9.1		29	90	.4	23		30	20	.6			0	0	0	0	0	1	0	0	0	0	0	0	0	0	0	0	0	0	0
187	5	1	4	0	0	29	3	0	49	2	2	2	98.6	86	16	110	75	12.5	8.3			138	.7	40		38	33	.7			0	0	0	0	0	0	0	0	0	0	0	0	0	0	0	0	0	0	0
189	1	0	1	0	1	39	4	1	58	2	6	5	98.6	88	16	120	70	8.7	12.2			82	.8	37		32	26	.7			0	0	0	0	0	0	0	0	0	0	0	0	0	0	0	0	1	1	0
191	4	0	1	0	0	63	6	1	40	2	2	4	99	16	16	120	85	10.4	13.5			121	.9	31		39	31	.9			0	0	0	0	0	1	0	0	1	1	1	0	0	0	0	0	0	0	0
192	5	1	4	0	0	25	3	0	45	2	2	4	98.6	82	16	110	65	7.7	12.4			87	.7	28		23	25	.7			0	0	0	0	0	0	0	0	0	0	0	0	0	0	0	0	0	0	0
195	4	0	1	0	1	59	6	1	54	2	3	1	98.6	84	16	120	80	12.9	15.3		18	176	.7	21	236	19	22	.6	136	3.91	1	1	0	0	0	1	1	2	1	1	0	0	0	0	0	0	1	0	0
196	1	0	1	0	0	18	2	0	35	1	6	5	99	80	16	110	70	12.6	10.1	625	9.5	110	.8	35	218	32	24	.5			0	0	0	0	0	0	0	0	0	0	0	0	0	0	0	0	0	0	0
198	1	0	1	0	1	52	5	1	59	2	7	3	100	94	18	110	70	12.3	5			123	.7	43		40	33	.7			1	1	0	0	0	0	0	0	0	0	0	0	0	0	0	0	1	0	0
204	5	1	4	0	0	24	2	0	36	1	6	2	100	80	20	110	70	18.7	17	445		120	.9	34		33	26	1			0	0	0	0	0	1	0	0	0	0	0	0	0	0	0	0	0	0	0
207	2	0	1	0	1	60	6	1	51	2	4	1	99	88	19	120	80	12.9	10.4			120	.8	27		35	42	.7			0	0	0	0	0	0	0	0	0	0	0	0	0	0	0	0	1	0	0
209	1	0	1	0	0	56	6	1	68	2	2	4	100	62	16	130	80	11	9.3			113	.7	40		38	28	.5			1	1	0	0	0	0	0	0	1	1	1	0	0	0	0	0	0	0	0
211	5	1	2	0	0	25	3	0	50	2	2	2	100	96	17	120	70	9.1	4.9			138	.6	34		32	40	.8			0	0	0	0	0	0	0	0	0	0	0	0	0	0	0	0	0	0	0
212	5	1	3	0	1	40	4	1	45	2	4	2	98.6	88	18	115	75	13.4	10			136	.7	28		22	42	1			1	1	0	0	0	1	0	0	0	0	0	0	0	0	0	0	0	0	0
215	3	0	1	0	1	49	5	1	68	2	4	4	98.6	84	16	120	80	10.2	10.7	448		87	.7	39		46	30	.8	130	4.09	0	0	0	0	0	1	1	1	1	1	0	0	0	0	0	0	0	0	0
216	5	1	4	0	1	35	4	1	49	2	4	2	98.6	82	16	120	80	10.4	15.8	608		98	.7	16		18	21	.6	130	4.2	0	0	0	0	0	1	1	1	0	0	0	0	0	0	0	0	0	0	0
219	5	1	3	0	0	28	3	0	40	2	2	5	98.6	86	18	120	80	11.8	10.8			113	.8	30		31	39	1			0	0	0	0	0	0	0	0	0	0	0	0	0	0	0	0	0	0	0
220	5	1	4	0	0	30	3	0	50	2	2	5	98.6	90	18	110	65	9.5	19.2	756		102	.7	16		21	32	.8	129.4	3.21	0	0	0	0	0	1	1	3	0	0	0	0	0	0	0	0	0	0	0
222	4	0	1	1	1	22	2	0	54	2	7	6	98.6	86	18	110	70	11.8	16.9			111	.7	61		52	32	.8	131.4	3.4	0	0	0	0	0	1	0	0	0	0	0	0	0	0	0	0	0	0	0
231	5	1	3	1	1	22	2	0	50	2	4	5	99	90	20	110	70	13.1	14.3			134	.6	36		34	22	.4			0	0	0	0	0	0	0	0	0	0	0	0	0	0	0	0	0	0	0
234	5	1	4	1	1	30	3	0	48	1	1	6	98	87	19	120	80	13.5	11.9			120	.6	26		38	30	.8			0	0	0	0	0	1	0	0	0	0	0	0	0	0	0	0	0	0	0
235	5	1	3	1	0	17	2	0	36	1	1	5	99	80	20	100	70	9.8	12.3			120	.5	24		38	30	.9			0	0	0	0	0	0	0	0	0	0	0	0	0	0	0	0	0	0	0
236	5	1	3	0	0	34	3	1	36	2	2	4	98.6	86	20	120	80	14.1	7.5	215		145	.6	42	223	38	33	.7			0	0	0	0	0	1	0	0	0	0	0	0	0	0	0	0	0	0	0
239	5	1	4	0	0	17	2	0	35	2	2	5	100	90	20	110	70	10.4	11.2			106	.8	32		31	24	.9	134.5	4.15	0	0	0	0	0	1	1	1	0	0	0	0	0	0	0	0	0	0	0
240	3	0	1	0	0	44	4	1	45	2	2	3	100	96	20	90	60	14.2	6.5			126	.8	21		19	48	1.1			0	0	0	0	0	0	0	0	0	0	0	0	0	0	0	0	0	0	0
242	5	1	5	0	1	57	6	1	35	2	4	6	99	80	20	100	60	11.6	13.1	500		140	.6	32	205	29	30	.5			0	0	0	0	0	1	0	0	0	0	0	0	0	0	0	0	0	0	0
251	5	1	4	0	1	47	5	1	69	2	5	4	101	100	20	110	60	12	9.3			136	.7	33		31	23	.7			0	0	0	0	0	0	0	0	1	1	0	0	0	0	0	0	0	0	0
255	1	0	1	0	0	16	2	0	22	1	1	4	100	80	16	100	40	10.11	12.1			120	.9	30		35	35	.6			0	0	0	0	0	0	0	0	0	0	0	0	0	0	0	0	0	0	0
260	1	0	1	1	1	16	2	0	36	1	6	1	100	90	20	110	70	9.7	12.7	253		94	.8	41	221	34	26	.5			0	0	0	0	0	0	0	0	0	0	0	0	0	0	0	0	0	0	0
261	4	0	1	0	1	44	4	1	50	2	4	3	100	70	16	110	70	10.5	7.5	437		130	.7	36		33	30	.6			0	0	0	0	0	0	0	0	0	0	0	0	0	0	0	0	0	0	0
262	4	0	1	0	0	14	1	0	35	1	1	1	98.6	84	16	110	60	10.3	14.7	689		120	.7	49		41	38	1.1	129	4.01	0	0	0	0	0	1	0	0	0	0	0	0	0	0	1	2	0	0	0
264	5	1	4	0	1	42	4	1	51	2	6	4	99	90	17	110	70	10.1	5.2	310		136	.6	30	178	28	26	.5			0	0	0	0	0	1	0	0	0	0	0	0	0	0	0	0	0	0	0
279	5	1	3	0	0	37	4	1	33	2	2	6	98	76	17	119	80	11.6	13.9			140	.6	33		30	32	.7			0	0	0	0	0	1	0	0	0	0	0	0	0	0	0	0	0	0	0
284	5	1	3	0	1	27	3	0	38	2	3	1	98.6	89	17	110	75	11.2	20.1	434		131	.7	33	210	30	27	.6			0	0	0	0	0	1	0	0	0	0	0	0	0	0	0	0	0	0	0
289	5	1	4	1	0	44	4	1	35	2	2	5	99	83	17	120	90	12.7	11			115	.7	33		32	24	.6			0	0	0	0	0	0	0	0	1	1	0	0	0	1	0	0	0	0	0
294	5	1	5	0	1	26	3	0	60	2	4	5	98	72	16	110	80	13.5	6.4			115	.7	32		29	24	.5			0	0	0	0	0	1	0	0	0	0	0	0	0	0	0	0	1	0	0
298	3	0	1	0	0	66	7	1	68	2	2	1	98	72	16	100	70	13.8	8.8			112	.8	31		37	21	.6			0	0	0	0	0	1	0	0	1	0	0	0	1	0	0	0	0	0	0
300	1	0	1	0	1	41	4	1	45	2	7	6	99	88	18	120	80	12.2	11.7			125	.9	33		34	24	.8			0	0	0	0	0	1	0	0	0	0	0	0	0	0	0	0	0	0	0
307	4	0	1	0	0	50	5	1	64	2	2	6	98.6	86	16	110	70	11.9	16.4			110	.8	40		36	26	.4			0	0	0	0	0	1	0	0	0	0	0	0	0	0	0	0	0	0	0
309	4	0	1	0	0	20	2	0	35	2	2	6	100	72	16	110	80	10.6	18.9	573		98	.9	22	270	24	26	1.6			0	0	0	0	0	1	0	0	0	0	0	0	0	0	0	0	0	0	0
313	1	0	1	0	0	25	3	0	40	2	1	5	98.6	78	18	100	70	10.1	14.1	510		93	.7	28		30	21	.5			0	0	0	0	0	1	0	0	0	0	0	0	0	0	0	0	0	0	0
318	5	1	4	0	1	65	7	1	37	2	6	1	98	85	18	100	70	8.6	12.5			153	.9	24		39	17	.4			0	0	0	0	0	1	0	0	0	0	0	0	0	0	0	0	1	0	0
321	1	0	1	0	0	52	5	1	38	2	2	6	98.6	82	16	110	80	9.8	10.2			92	.8	30		35	32	.8			0	0	0	0	0	1	0	0	0	0	0	0	0	0	0	0	0	0	0
325	2	0	1	0	0	16	2	0	30	1	1	6	98.6	82	17	110	80	9.4	16.7	618		94	1.2	83	600	71	28	1			0	0	0	0	0	1	0	0	0	0	0	0	0	0	0	0	0	0	0
330	5	1	4	0	1	14	1	0	28	1	1	6	98.6	72	16	100	70	15.5	9.8			120	.6	32		45	35	1.3			0	0	0	0	0	1	0	0	0	0	0	0	0	0	0	0	0	0	0
331	5	1	3	0	0	54	5	1	45	2	2	6	98.6	82	17	110	80	10	9.2			120	.9	33		34	28	1			0	0	0	0	0	1	0	0	0	0	0	0	0	0	0	0	0	0	0
340	2	0	1	0	1	37	4	1	43	2	7	6	98.6	88	16	120	80	10.4	13.7			129	.7	22		19	31	.9	128.9	4.02	1	1	0	0	0	1	0	0	0	0	0	0	0	0	0	0	1	0	0
342	3	0	1	0	1	43	4	1	80	2	4	6	98.6	82	16	110	80	14.5	15.31	295		146	.8	44	189	36	38	1			0	0	0	0	0	1	0	0	0	0	0	0	0	0	0	0	0	0	0
358	3	0	1	0	0	64	6	1	40	2	2	1	98.6	81	16	110	80	8.9	8.4			146	.9	85		78	38	1.1			0	0	0	0	0	1	0	0	1	1	0	1	0	0	0	0	0	0	0
363	3	0	1	0	1	31	3	0	53	2	7	3	98.6	82	16	110	80	13.9	11	441		128	.8	45		28	39	1.1			0	0	0	0	0	1	0	0	0	0	0	0	0	0	0	0	1	0	0
365	4	0	1	0	1	55	6	1	54	2	6	5	98.6	76	17	120	80	10.8	12.6			129	.8	41		39	52	1.4			0	0	0	0	0	1	0	0	0	0	0	0	0	0	0	0	0	0	0
378	5	1	4	0	1	62	6	1	40	2	6	1	98.6	80	20	110	80	10.9	12.1			156	.8	36		42	21	.7			0	0	0	1	0	1	0	0	1	1	0	0	0	0	0	0	1	0	0
[truncated: 148 more columns]
