# Supplementary material for: Evaluation of risk factors associated with the development of MDR- and XDR-TB in a tertiary care hospital: a retrospective cohort study
Source: PeerJ. 2021 Mar 18;9:e10826. doi: 10.7717/peerj.10826 (PMC7982078; doi:10.7717/peerj.10826)
Supplement: Supplemental Information 2 [file peerj-09-10826-s002.csv]

ID	group	area	tehsil	district	ageDichot	age1	age2	age3	age5	age4	AgeGroups	gender	agedichot2	age	W8dichot	initialweight	maritalstatus	single	married	widowed	occupation1	unemployed	student	housewife	businessman	labour	others	Rgroup1	new	relapse	losttofollowup	failure	others1	previoustreatment	otherdiseases	diabetes	hypertension	copd	HCV	gastriculcer	tobaccouse	alcohol	drugs	familyhistory	Radiology15	diagnosticsmear1	Diagnosticsmear	pos1	pos2
	0	0	1	1	1	0	0	0	1	0	5	1	1	64	1	71	2	0	0	2	4	0	0	0	0	1	0	1	1	0	0	0	0	0	1	0	1	1	0	0	0	0	0	0	0	1	2	0	1
7	0	1	1	1	0	0	1	0	0	0	2	0	0	16	0	31	0	1	0	0	1	0	1	0	0	0	0	1	1	0	0	0	0	0	0	0	0	0	0	0	0	0	0	1	0	1	2	0	1
19	0	0	2	1	1	0	0	0	1	0	5	1	1	65	1	53	1	0	1	0	4	0	0	0	0	1	0	2	0	1	0	0	0	1	1	1	1	0	0	0	1	0	0	0	0	1	2	0	1
21	0	1	1	1	1	0	0	0	0	1	4	1	1	50	1	67	1	0	1	0	4	0	0	0	0	1	0	4	0	0	0	1	0	1	1	1	1	0	0	0	1	0	0	0	0	1	1	1	0
38	0	1	1	1	0	0	0	1	0	0	3	1	1	40	1	68	1	0	1	0	3	0	0	0	1	0	0	1	1	0	0	0	0	0	0	0	0	0	0	0	0	0	0	0	0	1	1	1	0
39	0	1	1	1	0	0	1	0	0	0	2	1	0	25	1	89	1	0	1	0	4	0	0	0	0	1	0	1	1	0	0	0	0	0	0	0	0	0	0	0	1	0	0	1	0	1	2	0	1
42	0	0	1	1	1	0	0	0	1	0	5	1	1	61	1	68	1	0	1	0	0	1	0	0	0	0	0	4	0	0	0	1	0	1	1	1	1	0	0	0	1	0	0	0	0	1	1	1	0
52	0	0	2	1	1	0	0	0	1	0	5	1	1	90	0	40	2	0	0	2	0	1	0	0	0	0	0	1	1	0	0	0	0	0	0	0	0	0	0	0	1	0	0	0	1	1	1	1	0
59	0	1	1	1	1	0	0	0	1	0	5	1	1	70	1	57	1	0	1	0	0	1	0	0	0	0	0	2	0	1	0	0	0	1	0	0	0	0	0	0	1	0	0	1	1	1	1	1	0
60	0	0	2	1	1	0	0	0	1	0	5	1	1	70	1	54	2	0	0	2	0	1	0	0	0	0	0	2	0	1	0	0	0	1	1	1	1	0	1	1	0	0	0	0	0	1	1	1	0
61	0	1	1	1	1	0	0	0	0	1	4	1	1	54	1	73	1	0	1	0	4	0	0	0	0	1	0	1	1	0	0	0	0	0	1	1	1	0	0	0	1	0	0	0	0	1	2	0	1
72	0	0	2	1	1	0	0	0	0	1	4	1	1	55	0	45	1	0	1	0	4	0	0	0	0	1	0	2	0	1	0	0	0	1	1	1	1	0	0	0	1	0	0	0	0	1	2	0	1
79	0	0	1	1	1	0	0	0	1	0	5	1	1	70	1	60	1	0	1	0	0	1	0	0	0	0	0	1	1	0	0	0	0	0	1	1	0	0	0	0	0	0	0	0	0	1	1	1	0
96	0	1	1	1	1	0	0	0	0	1	4	1	1	46	1	60	1	0	1	0	7	0	0	0	0	0	1	2	0	1	0	0	0	1	1	0	0	0	1	0	1	0	0	1	0	1	3	0	0
114	0	1	1	1	0	0	0	1	0	0	3	1	0	33	0	41	1	0	1	0	7	0	0	0	0	0	1	3	0	0	1	0	0	1	0	0	0	0	0	0	1	0	0	0	0	1	1	1	0
128	0	0	5	5	0	0	0	1	0	0	3	1	0	30	0	39	1	0	1	0	7	0	0	0	0	0	1	2	0	1	0	0	0	1	0	0	0	0	0	0	0	0	0	1	1	1	1	1	0
143	0	1	1	1	0	0	0	1	0	0	3	1	0	35	1	56	1	0	1	0	3	0	0	0	1	0	0	2	0	1	0	0	0	1	0	0	0	0	0	0	0	0	0	0	1	1	2	0	1
167	0	0	1	1	0	0	1	0	0	0	2	1	0	19	0	50	0	1	0	0	2	0	0	1	0	0	0	2	0	1	0	0	0	1	0	0	0	0	0	0	0	0	0	1	0	1	2	0	1
170	0	1	1	1	1	0	0	0	0	1	4	0	1	49	1	70	1	0	1	0	2	0	0	1	0	0	0	1	1	0	0	0	0	0	0	0	0	0	0	0	0	0	0	0	0	1	1	1	0
181	0	0	3	1	1	0	0	0	0	1	4	1	1	48	0	50	1	0	1	0	3	0	0	0	1	0	0	1	1	0	0	0	0	0	1	1	0	1	1	0	1	0	0	1	0	1	1	1	0
182	0	0	3	1	0	0	1	0	0	0	2	1	0	24	0	45	1	0	1	0	4	0	0	0	0	1	0	2	0	1	0	0	0	1	0	0	0	0	0	0	1	0	0	0	0	1	1	1	0
183	0	0	2	1	0	0	0	1	0	0	3	1	1	40	1	57	1	0	1	0	4	0	0	0	0	1	0	1	1	0	0	0	0	0	1	0	1	0	0	0	1	0	0	0	1	1	1	1	0
185	0	0	1	1	0	0	1	0	0	0	2	1	0	26	0	47	0	1	0	0	4	0	0	0	0	1	0	1	1	0	0	0	0	0	0	0	0	0	0	0	0	0	0	0	0	1	1	1	0
186	0	0	5	3	1	0	0	0	0	1	4	0	1	45	0	48	1	0	1	0	2	0	0	1	0	0	0	1	1	0	0	0	0	0	1	1	1	0	0	0	1	0	0	0	0	1	3	0	0
192	0	1	1	1	1	0	0	0	1	0	5	1	1	80	1	57	1	0	1	0	0	1	0	0	0	0	0	1	1	0	0	0	0	0	1	1	1	1	0	0	1	0	0	1	0	1	2	0	1
197	0	1	1	1	1	0	0	0	1	0	5	0	1	67	0	41	2	0	0	2	0	1	0	0	0	0	0	1	1	0	0	0	0	0	1	1	1	0	1	0	1	0	0	0	0	1	2	0	1
212	0	1	1	1	0	0	1	0	0	0	2	1	0	19	0	45	0	1	0	0	4	0	0	0	0	1	0	1	1	0	0	0	0	0	0	0	0	0	0	0	0	0	0	0	0	1	2	0	1
222	0	0	1	1	0	0	1	0	0	0	2	0	0	24	0	35	1	0	1	0	2	0	0	1	0	0	0	1	1	0	0	0	0	0	0	0	0	0	0	0	0	0	0	0	0	1	3	0	0
226	0	0	2	1	1	0	0	0	1	0	5	1	1	60	0	50	1	0	1	0	0	1	0	0	0	0	0	2	0	1	0	0	0	1	1	1	1	1	0	0	1	0	0	0	0	1	1	1	0
227	0	0	1	1	0	1	0	0	0	0	1	0	0	14	0	38	0	1	0	0	1	0	1	0	0	0	0	2	0	1	0	0	0	1	0	0	0	0	0	0	0	0	0	1	0	1	1	1	0
230	0	0	3	1	1	0	0	0	0	1	4	0	1	50	0	26	2	0	0	2	2	0	0	1	0	0	0	2	0	1	0	0	0	1	1	1	1	0	1	0	1	0	0	0	0	1	1	1	0
235	0	0	1	1	1	0	0	0	1	0	5	0	1	60	1	79	1	0	1	0	2	0	0	1	0	0	0	1	1	0	0	0	0	0	1	1	0	0	0	0	0	0	0	0	1	1	2	0	1
236	0	0	1	1	1	0	0	0	1	0	5	1	1	70	0	41	1	0	1	0	0	1	0	0	0	0	0	1	1	0	0	0	0	0	1	0	1	0	0	0	1	0	0	0	1	1	2	0	1
237	0	0	4	1	1	0	0	0	0	1	4	1	1	50	0	49	1	0	1	0	4	0	0	0	0	1	0	3	0	0	1	0	0	1	1	1	0	0	0	0	1	0	0	1	0	1	2	0	1
239	0	0	2	1	0	0	0	1	0	0	3	1	0	32	0	50	1	0	1	0	0	1	0	0	0	0	0	1	1	0	0	0	0	0	1	0	0	0	1	0	1	0	0	0	0	1	1	1	0
241	0	0	3	1	1	0	0	0	1	0	5	0	1	60	1	93	2	0	0	2	2	0	0	1	0	0	0	2	0	1	0	0	0	1	1	1	1	0	0	0	1	0	0	0	1	1	1	1	0
242	0	1	4	1	1	0	0	0	0	1	4	1	1	50	0	40	1	0	1	0	4	0	0	0	0	1	0	3	0	0	1	0	0	1	1	1	0	0	0	0	1	0	0	0	0	1	1	1	0
247	0	0	3	1	0	0	1	0	0	0	2	0	0	18	1	53	0	1	0	0	1	0	1	0	0	0	0	3	0	0	1	0	0	1	0	0	0	0	0	0	0	0	0	0	1	1	1	1	0
251	0	0	4	1	1	0	0	1	0	0	3	0	1	42	0	39	1	0	1	0	4	0	0	0	0	1	0	1	1	0	0	0	0	0	0	0	0	0	0	0	0	0	0	1	0	1	2	0	1
254	0	0	2	1	0	0	0	1	0	0	3	1	0	37	0	46	1	0	1	0	4	0	0	0	0	1	0	2	0	1	0	0	0	1	0	0	0	0	0	0	1	0	0	0	0	1	1	1	0
255	0	1	1	1	1	0	0	0	0	1	4	1	1	55	0	48	1	0	1	0	7	0	0	0	0	0	1	1	1	0	0	0	0	0	1	0	0	1	0	0	1	0	0	1	0	1	1	1	0
256	0	1	1	1	0	0	1	0	0	0	2	1	0	17	1	54	0	1	0	0	1	0	1	0	0	0	0	1	1	0	0	0	0	0	0	0	0	0	0	0	0	0	0	0	0	1	1	1	0
259	0	0	4	1	1	0	0	0	1	0	5	1	1	61	0	41	1	0	1	0	4	0	0	0	0	1	0	2	0	1	0	0	0	1	1	1	1	1	0	0	1	0	0	0	0	1	3	0	0
268	0	0	1	1	1	0	0	0	0	1	4	0	1	50	0	50	1	0	1	0	2	0	0	1	0	0	0	1	1	0	0	0	0	0	0	0	0	0	0	0	0	0	0	0	0	1	1	1	0
268	0	0	2	1	1	0	0	0	0	1	4	1	1	52	0	50	1	0	1	0	4	0	0	0	0	1	0	4	0	0	0	1	0	1	1	1	0	0	0	0	1	0	0	0	0	1	1	1	0
269	0	0	1	1	0	0	1	0	0	0	2	0	0	24	0	49	1	0	1	0	2	0	0	1	0	0	0	1	1	0	0	0	0	0	0	0	0	0	0	0	0	0	0	0	0	1	1	1	0
271	0	1	1	1	0	0	1	0	0	0	2	0	0	17	0	49	0	1	0	0	1	0	1	0	0	0	0	1	1	0	0	0	0	0	0	0	0	0	0	0	0	0	0	1	0	1	1	1	0
272	0	1	1	1	0	0	1	0	0	0	2	0	0	17	0	49	0	1	0	0	4	0	0	0	0	1	0	1	1	0	0	0	0	0	0	0	0	0	0	0	0	0	0	0	0	1	1	1	0
273	0	0	2	1	0	0	1	0	0	0	2	0	0	28	0	45	1	0	1	0	2	0	0	1	0	0	0	1	1	0	0	0	0	0	0	0	0	0	0	0	0	0	0	0	1	1	2	0	1
276	0	1	2	1	1	0	0	0	1	0	5	0	1	61	1	68	2	0	0	2	4	0	0	0	0	1	0	1	1	0	0	0	0	0	1	1	1	0	0	0	1	0	0	0	0	1	1	1	0
278	0	1	1	1	0	0	0	1	0	0	3	1	0	32	0	50	1	0	1	0	7	0	0	0	0	0	1	1	1	0	0	0	0	0	0	0	0	0	0	0	1	0	0	0	0	1	3	0	0
279	0	0	1	1	1	0	0	0	1	0	5	1	1	75	0	45	1	0	1	0	0	1	0	0	0	0	0	1	1	0	0	0	0	0	1	0	1	0	0	0	1	0	0	0	0	1	1	1	0
279	0	0	4	1	1	0	0	0	1	0	5	1	1	75	0	47	1	0	1	0	0	1	0	0	0	0	0	1	1	0	0	0	0	0	1	0	1	0	0	0	1	0	0	0	0	1	3	0	0
280	0	0	3	1	0	0	1	0	0	0	2	0	0	18	1	51	0	1	0	0	1	0	1	0	0	0	0	1	1	0	0	0	0	0	0	0	0	0	0	0	0	0	0	0	0	1	1	1	0
287	0	0	1	1	0	0	0	1	0	0	3	1	0	36	1	56	1	0	1	0	4	0	0	0	0	1	0	1	1	0	0	0	0	0	0	0	0	0	0	0	1	0	0	0	1	1	1	1	0
290	0	0	2	1	1	0	0	0	0	1	4	1	1	45	1	70	1	0	1	0	4	0	0	0	0	1	0	1	1	0	0	0	0	0	0	0	0	0	0	0	1	0	0	0	0	1	1	1	0
291	0	1	1	1	1	0	0	0	0	1	4	0	1	58	1	68	1	0	1	0	2	0	0	1	0	0	0	1	1	0	0	0	0	0	1	1	0	0	0	0	0	0	0	0	0	1	1	1	0
292	0	1	1	1	0	0	1	0	0	0	2	1	0	17	1	59	0	1	0	0	1	0	1	0	0	0	0	1	1	0	0	0	0	0	0	0	0	0	0	0	0	0	0	0	0	1	1	1	0
293	0	0	1	1	0	0	1	0	0	0	2	1	0	26	1	54	0	1	0	0	3	0	0	0	1	0	0	1	1	0	0	0	0	0	0	0	0	0	0	0	0	0	0	1	0	1	2	0	1
294	0	0	4	1	0	0	1	0	0	0	2	1	0	15	0	39	0	1	0	0	1	0	1	0	0	0	0	1	1	0	0	0	0	0	0	0	0	0	0	0	0	0	0	0	0	1	1	1	0
295	0	1	1	1	0	0	1	0	0	0	2	0	0	22	0	44	1	0	1	0	2	0	0	1	0	0	0	2	0	1	0	0	0	1	0	0	0	0	0	0	0	0	0	1	0	1	1	1	0
298	0	1	2	1	1	0	0	0	1	0	5	1	1	70	0	35	0	1	0	0	0	1	0	0	0	0	0	1	1	0	0	0	0	0	0	0	0	0	0	0	0	0	0	0	0	1	1	1	0
300	0	0	1	1	0	0	1	0	0	0	2	0	0	20	0	35	0	1	0	0	7	0	0	0	0	0	1	1	1	0	0	0	0	0	0	0	0	0	0	0	0	0	0	0	1	1	1	1	0
302	0	0	3	1	0	0	0	1	0	0	3	0	0	30	0	32	1	0	1	0	4	0	0	0	0	1	0	1	1	0	0	0	0	0	0	0	0	0	0	0	0	0	0	0	0	1	2	0	1
303	0	0	4	1	0	0	0	1	0	0	3	1	0	35	0	50	1	0	1	0	4	0	0	0	0	1	0	1	1	0	0	0	0	0	0	0	0	0	0	0	1	0	0	0	0	1	2	0	1
304	0	0	4	1	1	0	0	0	0	1	4	1	1	57	0	40	1	0	1	0	0	1	0	0	0	0	0	2	0	1	0	0	0	1	1	1	1	0	1	0	1	0	0	0	1	1	1	1	0
305	0	0	3	1	1	0	0	0	0	1	4	1	1	50	1	60	2	0	0	2	4	0	0	0	0	1	0	1	1	0	0	0	0	0	1	1	0	0	0	0	1	0	0	0	0	1	3	0	0
308	0	0	1	1	0	0	0	1	0	0	3	1	0	36	0	50	1	0	1	0	4	0	0	0	0	1	0	1	1	0	0	0	0	0	1	1	0	0	0	0	0	0	0	0	0	1	1	1	0
309	0	1	2	1	0	0	1	0	0	0	2	1	0	24	0	40	1	0	1	0	7	0	0	0	0	0	1	1	1	0	0	0	0	0	0	0	0	0	0	0	0	0	0	1	0	1	1	1	0
311	0	0	2	1	1	0	0	0	0	1	4	0	1	52	1	55	1	0	1	0	2	0	0	1	0	0	0	1	1	0	0	0	0	0	1	1	0	0	1	0	0	0	0	0	0	1	2	0	1
316	0	1	1	1	0	0	1	0	0	0	2	0	0	26	1	60	1	0	1	0	2	0	0	1	0	0	0	1	1	0	0	0	0	0	0	0	0	0	0	0	0	0	0	0	0	1	1	1	0
323	0	0	4	1	0	0	1	0	0	0	2	0	0	20	0	50	1	0	1	0	2	0	0	1	0	0	0	1	1	0	0	0	0	0	1	0	1	0	0	0	0	0	0	0	0	1	1	1	0
325	0	1	1	1	1	0	0	0	1	0	5	0	1	70	1	53	1	0	1	0	2	0	0	1	0	0	0	1	1	0	0	0	0	0	0	0	0	0	0	0	0	0	0	1	0	1	1	1	0
326	0	0	3	1	0	0	1	0	0	0	2	0	0	20	0	41	0	1	0	0	0	1	0	0	0	0	0	1	1	0	0	0	0	0	0	0	0	0	0	0	0	0	0	1	0	1	1	1	0
328	0	0	3	1	0	0	1	0	0	0	2	1	0	26	0	42	1	0	1	0	7	0	0	0	0	0	1	1	1	0	0	0	0	0	0	0	0	0	0	0	0	0	0	0	0	1	2	0	1
331	0	1	1	1	0	0	1	0	0	0	2	1	0	28	1	53	0	1	0	0	3	0	0	0	1	0	0	1	1	0	0	0	0	0	0	0	0	0	0	0	1	0	0	0	0	1	1	1	0
332	0	1	1	1	0	0	1	0	0	0	2	1	0	17	1	55	0	1	0	0	1	0	1	0	0	0	0	1	1	0	0	0	0	0	0	0	0	0	0	0	0	0	0	0	0	1	1	1	0
341	0	0	1	1	0	0	1	0	0	0	2	1	0	19	0	45	0	1	0	0	7	0	0	0	0	0	1	1	1	0	0	0	0	0	0	0	0	0	0	0	1	0	0	0	0	1	1	1	0
342	0	0	3	1	1	0	0	0	0	1	4	0	1	45	0	34	2	0	0	2	4	0	0	0	0	1	0	1	1	0	0	0	0	0	1	0	1	0	0	0	0	0	0	0	0	1	1	1	0
346	0	1	2	1	0	0	1	0	0	0	2	0	0	17	0	30	0	1	0	0	1	0	1	0	0	0	0	1	1	0	0	0	0	0	0	0	0	0	0	0	0	0	0	0	0	1	2	0	1
351	0	1	1	1	0	0	1	0	0	0	2	1	0	26	1	56	0	1	0	0	4	0	0	0	0	1	0	1	1	0	0	0	0	0	0	0	0	0	0	0	1	0	0	0	0	1	1	1	0
353	0	0	4	1	1	0	0	0	1	0	5	1	1	63	0	39	1	0	1	0	0	1	0	0	0	0	0	1	1	0	0	0	0	0	1	1	1	0	0	0	1	0	0	0	0	1	1	1	0
355	0	1	1	1	0	0	1	0	0	0	2	0	0	25	0	39	1	0	1	0	2	0	0	1	0	0	0	1	1	0	0	0	0	0	0	0	0	0	0	0	0	0	0	0	0	1	1	1	0
355	0	1	1	1	0	0	1	0	0	0	2	1	0	25	0	45	1	0	1	0	2	0	0	1	0	0	0	1	1	0	0	0	0	0	0	0	0	0	0	0	1	0	0	0	1	1	1	1	0
356	0	0	1	1	1	0	0	0	0	1	4	0	1	48	1	59	1	0	1	0	2	0	0	1	0	0	0	1	1	0	0	0	0	0	1	1	1	0	0	0	0	0	0	0	0	1	1	1	0
359	0	0	1	1	1	0	0	0	0	1	4	1	1	45	1	66	1	0	1	0	4	0	0	0	0	1	0	1	1	0	0	0	0	0	0	0	0	0	0	0	0	0	0	0	1	1	2	0	1
361	0	0	1	1	0	0	1	0	0	0	2	0	0	19	0	36	0	1	0	0	0	1	0	0	0	0	0	1	1	0	0	0	0	0	0	0	0	0	0	0	0	0	0	1	0	1	2	0	1
363	0	1	1	1	0	1	0	0	0	0	1	0	0	14	0	49	0	1	0	0	1	0	1	0	0	0	0	1	1	0	0	0	0	0	0	0	0	0	0	0	0	0	0	1	0	1	1	1	0
367	0	0	1	1	0	0	1	0	0	0	2	0	0	18	0	43	0	1	0	0	0	1	0	0	0	0	0	1	1	0	0	0	0	0	0	0	0	0	0	0	0	0	0	0	0	1	1	1	0
370	0	0	5	5	1	0	0	0	1	0	5	0	1	62	1	57	1	0	1	0	2	0	0	1	0	0	0	2	0	1	0	0	0	1	1	1	0	0	0	0	1	0	0	0	0	1	1	1	0
371	0	0	5	5	1	0	0	0	0	1	4	1	1	55	0	47	1	0	1	0	4	0	0	0	0	1	0	2	0	1	0	0	0	1	1	1	0	0	0	0	1	0	0	0	0	1	2	0	1
379	0	1	1	1	0	0	1	0	0	0	2	0	0	19	0	39	0	1	0	0	1	0	1	0	0	0	0	1	1	0	0	0	0	0	0	0	0	0	0	0	0	0	0	1	0	1	1	1	0
381	0	1	5	2	1	0	0	0	0	1	4	1	1	49	0	42	1	0	1	0	0	1	0	0	0	0	0	1	1	0	0	0	0	0	0	0	0	0	0	0	1	0	0	0	0	1	3	0	0
383	0	0	1	1	0	1	0	0	0	0	1	0	0	13	0	30	0	1	0	0	1	0	1	0	0	0	0	1	1	0	0	0	0	0	0	0	0	0	0	0	0	0	0	0	0	1	2	0	1
385	0	0	3	1	1	0	0	0	1	0	5	1	1	66	0	44	1	0	1	0	0	1	0	0	0	0	0	2	0	1	0	0	0	1	0	0	0	0	0	0	0	0	0	1	0	1	3	0	0
387	0	1	1	1	0	0	1	0	0	0	2	0	0	24	0	45	0	1	0	0	7	0	0	0	0	0	1	1	1	0	0	0	0	0	0	0	0	0	0	0	0	0	0	1	0	1	1	1	0
388	0	0	1	1	0	1	0	0	0	0	1	0	0	13	0	30	0	1	0	0	1	0	1	0	0	0	0	1	1	0	0	0	0	0	0	0	0	0	0	0	0	0	0	0	0	1	2	0	1
388	0	0	2	1	0	0	1	0	0	0	2	0	0	18	0	28	0	1	0	0	1	0	1	0	0	0	0	2	0	1	0	0	0	1	0	0	0	0	0	0	0	0	0	0	0	1	1	1	0
389	0	1	1	1	1	0	0	0	0	1	4	1	1	58	0	49	1	0	1	0	4	0	0	0	0	1	0	2	0	1	0	0	0	1	0	0	0	0	0	0	1	0	0	0	0	1	1	1	0
392	0	0	1	1	1	0	0	0	1	0	5	1	1	60	1	60	2	0	0	2	0	1	0	0	0	0	0	1	1	0	0	0	0	0	1	1	1	0	0	0	0	0	0	0	0	1	3	0	0
393	0	0	1	1	0	0	1	0	0	0	2	1	0	18	0	49	0	1	0	0	1	0	1	0	0	0	0	1	1	0	0	0	0	0	0	0	0	0	0	0	0	0	0	1	0	1	1	1	0
394	0	0	4	1	0	1	0	0	0	0	1	0	0	14	0	34	0	1	0	0	1	0	1	0	0	0	0	1	1	0	0	0	0	0	0	0	0	0	0	0	0	0	0	0	0	1	2	0	1
397	0	0	2	1	0	0	1	0	0	0	2	1	0	26	1	55	1	0	1	0	4	0	0	0	0	1	0	3	0	0	1	0	0	1	0	0	0	0	0	0	0	0	0	1	0	1	1	1	0
401	0	0	5	2	0	0	0	1	0	0	3	1	0	30	0	39	1	0	1	0	3	0	0	0	1	0	0	2	0	1	0	0	0	1	0	0	0	0	0	0	1	0	0	0	1	1	2	0	1
403	0	0	1	1	1	0	0	0	1	0	5	0	1	65	1	57	1	0	1	0	2	0	0	1	0	0	0	1	1	0	0	0	0	0	1	1	0	0	0	0	1	0	0	0	0	1	1	1	0
407	0	0	4	1	0	0	0	1	0	0	3	1	0	35	0	48	1	0	1	0	4	0	0	0	0	1	0	2	0	1	0	0	0	1	0	0	0	0	0	0	1	0	0	0	0	1	2	0	1
418	0	1	1	1	0	0	1	0	0	0	2	1	0	26	1	62	0	1	0	0	4	0	0	0	0	1	0	1	1	0	0	0	0	0	0	0	0	0	0	0	1	0	0	0	0	1	1	1	0
421	0	1	1	1	1	0	0	0	0	1	4	0	1	45	0	50	1	0	1	0	2	0	0	1	0	0	0	1	1	0	0	0	0	0	0	0	0	0	0	0	0	0	0	0	0	1	1	1	0
425	0	0	1	1	0	0	0	1	0	0	3	0	0	30	0	36	1	0	1	0	2	0	0	1	0	0	0	1	1	0	0	0	0	0	0	0	0	0	0	0	0	0	0	0	0	1	1	1	0
428	0	0	1	1	1	0	0	0	0	1	4	1	1	53	0	50	1	0	1	0	3	0	0	0	1	0	0	1	1	0	0	0	0	0	0	0	0	0	0	0	1	0	0	0	0	1	1	1	0
432	0	0	1	1	0	0	1	0	0	0	2	0	0	17	0	30	0	1	0	0	0	1	0	0	0	0	0	1	1	0	0	0	0	0	0	0	0	0	0	0	0	0	0	0	0	1	1	1	0
435	0	0	1	1	1	0	0	0	1	0	5	0	1	60	0	50	1	0	1	0	2	0	0	1	0	0	0	1	1	0	0	0	0	0	1	0	1	0	0	0	0	0	0	0	1	1	2	0	1
437	0	1	2	1	1	0	0	0	1	0	5	1	1	60	1	60	1	0	1	0	4	0	0	0	0	1	0	2	0	1	0	0	0	1	1	1	0	0	0	0	1	0	0	0	0	1	1	1	0
439	0	0	1	1	1	0	0	0	1	0	5	1	1	65	0	50	1	0	1	0	0	1	0	0	0	0	0	1	1	0	0	0	0	0	0	0	0	0	0	0	1	0	0	0	0	1	2	0	1
439	0	0	5	5	1	0	0	1	0	0	3	1	1	41	0	50	1	0	1	0	4	0	0	0	0	1	0	2	0	1	0	0	0	1	1	1	1	0	0	0	1	0	0	0	0	1	2	0	1
441	0	1	1	1	1	0	0	0	0	1	4	0	1	50	1	60	1	0	1	0	2	0	0	1	0	0	0	1	1	0	0	0	0	0	1	1	0	0	0	0	0	0	0	0	1	1	2	0	1
442	0	1	5	2	1	0	0	0	1	0	5	0	1	80	0	44	2	0	0	2	2	0	0	1	0	0	0	1	1	0	0	0	0	0	0	0	0	0	0	0	1	0	0	0	0	1	2	0	1
448	0	0	2	1	0	0	1	0	0	0	2	0	0	29	0	37	1	0	1	0	2	0	0	1	0	0	0	1	1	0	0	0	0	0	0	0	0	0	0	0	0	0	0	0	0	1	1	1	0
452	0	0	1	1	1	0	0	0	1	0	5	1	1	69	1	64	1	0	1	0	0	1	0	0	0	0	0	2	0	1	0	0	0	1	1	1	1	1	0	0	1	0	0	0	0	1	1	1	0
461	0	1	1	1	1	0	0	0	1	0	5	1	1	65	0	39	2	0	0	2	0	1	0	0	0	0	0	3	0	0	1	0	0	1	1	1	0	0	0	0	1	0	0	0	0	1	1	1	0
464	0	1	1	1	1	0	0	0	0	1	4	1	1	50	1	52	1	0	1	0	3	0	0	0	1	0	0	2	0	1	0	0	0	1	1	0	0	0	1	1	1	0	0	1	0	1	1	1	0
468	0	1	1	1	1	0	0	0	1	0	5	1	1	60	0	46	1	0	1	0	4	0	0	0	0	1	0	2	0	1	0	0	0	1	0	0	0	0	0	0	1	0	0	1	0	1	2	0	1
470	0	1	1	1	1	0	0	0	0	1	4	1	1	47	0	36	0	1	0	0	0	1	0	0	0	0	0	1	1	0	0	0	0	0	0	0	0	0	0	0	0	0	0	0	0	1	1	1	0
474	0	0	1	1	0	0	0	1	0	0	3	0	0	30	0	47	1	0	1	0	2	0	0	1	0	0	0	1	1	0	0	0	0	0	0	0	0	0	0	0	0	0	0	0	0	1	1	1	0
475	0	1	1	1	1	0	0	0	0	1	4	1	1	55	0	44	1	0	1	0	4	0	0	0	0	1	0	1	1	0	0	0	0	0	0	0	0	0	0	0	1	0	0	0	0	1	2	0	1
476	0	0	1	1	1	0	0	0	1	0	5	1	1	60	1	55	1	0	1	0	7	0	0	0	0	0	1	1	1	0	0	0	0	0	1	0	1	0	1	0	1	0	0	0	0	1	1	1	0
477	0	0	1	1	0	0	0	1	0	0	3	0	0	30	0	36	0	1	0	0	0	1	0	0	0	0	0	1	1	0	0	0	0	0	0	0	0	0	0	0	0	0	0	1	0	1	1	1	0
485	0	0	3	1	1	0	0	0	0	1	4	0	1	51	1	58	2	0	0	2	2	0	0	1	0	0	0	1	1	0	0	0	0	0	1	1	1	0	0	0	0	0	0	1	0	1	1	1	0
489	0	0	1	1	1	0	0	0	1	0	5	1	1	66	1	66	2	0	0	2	4	0	0	0	0	1	0	1	1	0	0	0	0	0	1	1	0	0	0	0	1	0	0	1	0	1	1	1	0
492	0	1	3	1	0	0	1	0	0	0	2	0	0	20	0	43	1	0	1	0	2	0	0	1	0	0	0	1	1	0	0	0	0	0	0	0	0	0	0	0	0	0	0	0	1	1	2	0	1
492	0	0	1	1	0	0	1	0	0	0	2	0	0	20	0	43	1	0	1	0	2	0	0	1	0	0	0	1	1	0	0	0	0	0	0	0	0	0	0	0	0	0	0	0	0	1	1	1	0
499	0	1	1	1	0	0	1	0	0	0	2	0	0	22	0	50	0	1	0	0	0	1	0	0	0	0	0	1	1	0	0	0	0	0	0	0	0	0	0	0	0	0	0	0	0	1	2	0	1
502	0	0	1	1	0	0	0	1	0	0	3	1	0	33	0	38	1	0	1	0	0	1	0	0	0	0	0	1	1	0	0	0	0	0	0	0	0	0	0	0	1	0	0	0	0	1	1	1	0
505	0	0	1	1	0	0	1	0	0	0	2	0	0	20	0	50	0	1	0	0	4	0	0	0	0	1	0	1	1	0	0	0	0	0	0	0	0	0	0	0	0	0	0	0	0	1	1	1	0
508	0	0	5	4	0	0	0	1	0	0	3	1	1	40	0	43	1	0	1	0	4	0	0	0	0	1	0	1	1	0	0	0	0	0	0	0	0	1	0	0	1	0	0	1	0	1	1	1	0
509	0	0	1	1	0	0	1	0	0	0	2	1	0	18	1	60	0	1	0	0	1	0	1	0	0	0	0	1	1	0	0	0	0	0	0	0	0	0	0	0	0	0	0	0	0	1	1	1	0
514	0	0	3	1	1	0	0	0	1	0	5	1	1	70	0	40	1	0	1	0	0	1	0	0	0	0	0	1	1	0	0	0	0	0	1	1	1	0	0	0	1	0	0	0	0	1	1	1	0
516	0	1	1	1	0	0	1	0	0	0	2	0	0	20	0	46	0	1	0	0	4	0	0	0	0	1	0	1	1	0	0	0	0	0	0	0	0	0	0	0	0	0	0	1	1	1	1	1	0
520	0	0	2	1	0	0	0	1	0	0	3	1	0	32	1	51	1	0	1	0	4	0	0	0	0	1	0	1	1	0	0	0	0	0	0	0	0	0	0	0	0	0	0	0	0	1	1	1	0
524	0	1	1	1	1	0	0	0	0	1	4	1	1	53	1	60	1	0	1	0	4	0	0	0	0	1	0	1	1	0	0	0	0	0	1	1	0	0	0	0	0	0	0	0	0	1	1	1	0
526	0	0	1	1	1	0	0	0	0	1	4	1	1	45	1	78	1	0	1	0	4	0	0	0	0	1	0	1	1	0	0	0	0	0	1	1	0	0	0	0	0	0	0	0	0	1	2	0	1
530	0	0	2	1	1	0	0	1	0	0	3	1	1	44	1	63	1	0	1	0	4	0	0	0	0	1	0	1	1	0	0	0	0	0	1	1	0	0	1	0	1	0	0	0	0	1	1	1	0
533	0	0	1	1	0	0	1	0	0	0	2	1	0	18	0	37	0	1	0	0	4	0	0	0	0	1	0	1	1	0	0	0	0	0	0	0	0	0	0	0	1	0	0	0	0	1	1	1	0
534	0	1	2	1	1	0	0	0	1	0	5	0	1	80	0	45	2	0	0	2	2	0	0	1	0	0	0	1	1	0	0	0	0	0	1	0	0	1	0	0	0	0	0	1	0	1	1	1	0
536	0	1	1	1	0	0	0	1	0	0	3	0	0	34	1	57	1	0	1	0	2	0	0	1	0	0	0	1	1	0	0	0	0	0	0	0	0	0	0	0	0	0	0	0	0	1	2	0	1
537	0	0	1	1	1	0	0	0	0	1	4	1	1	45	1	80	1	0	1	0	4	0	0	0	0	1	0	1	1	0	0	0	0	0	1	1	0	0	0	0	1	0	0	0	0	1	1	1	0
538	0	0	4	1	1	0	0	0	0	1	4	0	1	50	1	65	1	0	1	0	2	0	0	1	0	0	0	1	1	0	0	0	0	0	1	1	1	0	0	0	0	0	0	0	0	1	1	1	0
540	0	0	1	1	0	0	0	1	0	0	3	0	0	32	0	38	1	0	1	0	2	0	0	1	0	0	0	1	1	0	0	0	0	0	0	0	0	0	0	0	0	0	0	1	0	1	1	1	0
541	0	0	5	5	0	0	1	0	0	0	2	0	0	18	0	36	1	0	1	0	2	0	0	1	0	0	0	1	1	0	0	0	0	0	0	0	0	0	0	0	0	0	0	0	0	1	1	1	0
543	0	0	3	1	1	0	0	0	0	1	4	1	1	58	1	55	1	0	1	0	4	0	0	0	0	1	0	1	1	0	0	0	0	0	0	0	0	0	0	0	0	0	0	0	1	1	2	0	1
544	0	0	1	1	1	0	0	0	0	1	4	1	1	50	1	65	1	0	1	0	4	0	0	0	0	1	0	1	1	0	0	0	0	0	0	0	0	0	0	0	0	0	0	0	0	1	1	1	0
545	0	1	1	1	0	0	1	0	0	0	2	1	0	20	0	45	0	1	0	0	4	0	0	0	0	1	0	1	1	0	0	0	0	0	0	0	0	0	0	0	0	0	0	1	0	1	1	1	0
548	0	1	1	1	1	0	0	0	1	0	5	1	1	84	1	56	1	0	1	0	0	1	0	0	0	0	0	1	1	0	0	0	0	0	1	1	1	0	0	0	1	0	0	0	0	1	1	1	0
550	0	0	4	1	1	0	0	0	1	0	5	0	1	60	0	36	1	0	1	0	2	0	0	1	0	0	0	1	1	0	0	0	0	0	0	0	0	0	0	0	1	0	0	0	0	1	1	1	0
551	0	0	4	1	0	0	0	1	0	0	3	0	0	37	1	55	1	0	1	0	2	0	0	1	0	0	0	1	1	0	0	0	0	0	0	0	0	0	0	0	0	0	0	0	0	1	1	1	0
554	0	1	1	1	0	0	1	0	0	0	2	1	0	25	0	50	0	1	0	0	4	0	0	0	0	1	0	1	1	0	0	0	0	0	0	0	0	0	0	0	0	0	0	0	0	1	1	1	0
555	0	0	3	1	0	0	1	0	0	0	2	1	0	22	0	42	0	1	0	0	4	0	0	0	0	1	0	1	1	0	0	0	0	0	0	0	0	0	0	0	1	0	0	0	1	1	1	1	0
565	0	1	1	1	1	0	0	0	1	0	5	1	1	60	1	61	2	0	0	2	0	1	0	0	0	0	0	1	1	0	0	0	0	0	1	1	1	0	0	0	1	0	0	0	0	1	2	0	1
567	0	0	5	5	0	0	0	1	0	0	3	1	1	38	0	50	1	0	1	0	4	0	0	0	0	1	0	2	0	1	0	0	0	1	0	0	0	0	0	0	1	0	0	1	1	1	2	0	1
568	0	0	1	1	1	0	0	0	1	0	5	0	1	65	0	45	1	0	1	0	2	0	0	1	0	0	0	1	1	0	0	0	0	0	1	1	1	0	0	0	0	0	0	0	0	1	1	1	0
571	0	0	1	1	0	0	0	1	0	0	3	0	1	38	0	45	1	0	1	0	2	0	0	1	0	0	0	2	0	1	0	0	0	1	0	0	0	0	0	0	0	0	0	0	0	1	1	1	0
573	0	0	3	1	1	0	0	0	1	0	5	0	1	65	0	33	2	0	0	2	2	0	0	1	0	0	0	1	1	0	0	0	0	0	0	0	0	0	0	0	0	0	0	0	0	1	1	1	0
574	0	1	1	1	0	0	0	1	0	0	3	0	0	35	1	60	1	0	1	0	2	0	0	1	0	0	0	1	1	0	0	0	0	0	0	0	0	0	0	0	0	0	0	0	0	1	3	0	0
577	0	1	1	1	0	0	1	0	0	0	2	1	0	17	0	46	0	1	0	0	1	0	1	0	0	0	0	1	1	0	0	0	0	0	0	0	0	0	0	0	0	0	0	0	0	1	1	1	0
583	0	1	1	1	1	0	0	0	1	0	5	1	1	64	0	34	2	0	0	2	0	1	0	0	0	0	0	2	0	1	0	0	0	1	1	1	1	0	0	1	1	0	0	0	0	1	1	1	0
589	0	0	1	1	1	0	0	0	0	1	4	0	1	45	0	45	1	0	1	0	2	0	0	1	0	0	0	2	0	1	0	0	0	1	0	0	0	0	0	0	0	0	0	0	0	1	1	1	0
591	0	0	3	1	1	0	0	0	0	1	4	1	1	55	0	50	1	0	1	0	3	0	0	0	1	0	0	1	1	0	0	0	0	0	0	0	0	0	0	0	1	0	0	0	0	1	2	0	1
592	0	1	1	1	0	0	1	0	0	0	2	0	0	18	1	53	0	1	0	0	1	0	1	0	0	0	0	1	1	0	0	0	0	0	0	0	0	0	0	0	0	0	0	1	0	1	1	1	0
593	0	0	2	1	0	0	1	0	0	0	2	0	0	26	1	52	1	0	1	0	2	0	0	1	0	0	0	2	0	1	0	0	0	1	0	0	0	0	0	1	0	0	0	0	1	1	1	1	0
596	0	0	1	1	0	0	1	0	0	0	2	1	0	18	0	48	0	1	0	0	1	0	1	0	0	0	0	1	1	0	0	0	0	0	0	0	0	0	0	0	0	0	0	0	0	1	1	1	0
600	0	0	1	1	1	0	0	0	0	1	4	0	1	50	0	43	1	0	1	0	2	0	0	1	0	0	0	1	1	0	0	0	0	0	1	0	0	0	1	0	0	0	0	1	0	1	2	0	1
601	0	1	1	1	1	0	0	0	0	1	4	0	1	50	0	50	1	0	1	0	2	0	0	1	0	0	0	1	1	0	0	0	0	0	1	1	1	0	1	0	0	0	0	0	0	1	2	0	1
603	0	1	1	1	0	0	1	0	0	0	2	1	0	24	0	43	0	1	0	0	4	0	0	0	0	1	0	1	1	0	0	0	0	0	0	0	0	0	0	0	1	0	0	0	0	1	3	0	0
607	0	0	2	1	0	0	1	0	0	0	2	1	0	26	0	43	0	1	0	0	7	0	0	0	0	0	1	1	1	0	0	0	0	0	1	0	0	1	0	0	0	0	0	0	0	1	3	0	0
608	0	0	3	1	0	0	1	0	0	0	2	0	0	18	0	41	0	1	0	0	1	0	1	0	0	0	0	1	1	0	0	0	0	0	0	0	0	0	0	0	0	0	0	0	0	1	2	0	1
609	0	0	4	1	1	0	0	0	0	1	4	0	1	52	0	48	1	0	1	0	2	0	0	1	0	0	0	1	1	0	0	0	0	0	0	0	0	0	0	0	1	0	0	0	0	1	3	0	0
615	0	0	1	1	0	0	0	1	0	0	3	1	0	37	1	61	1	0	1	0	4	0	0	0	0	1	0	1	1	0	0	0	0	0	1	1	0	0	0	0	1	0	0	0	0	1	2	0	1
617	0	0	4	1	1	0	0	0	1	0	5	1	1	60	1	59	1	0	1	0	7	0	0	0	0	0	1	1	1	0	0	0	0	0	1	1	1	0	0	0	0	0	0	0	0	1	1	1	0
624	0	1	1	1	1	0	0	0	1	0	5	1	1	65	1	59	1	0	1	0	0	1	0	0	0	0	0	1	1	0	0	0	0	0	0	0	0	0	0	0	1	0	0	0	0	1	2	0	1
627	0	1	1	1	0	0	1	0	0	0	2	1	0	18	0	42	0	1	0	0	1	0	1	0	0	0	0	1	1	0	0	0	0	0	0	0	0	0	0	0	0	0	0	1	1	1	1	1	0
629	0	0	1	1	1	0	0	0	0	1	4	1	1	56	1	55	1	0	1	0	4	0	0	0	0	1	0	1	1	0	0	0	0	0	1	0	0	1	0	0	1	0	0	0	0	1	2	0	1
632	0	0	1	1	0	0	1	0	0	0	2	0	0	20	0	44	0	1	0	0	1	0	1	0	0	0	0	1	1	0	0	0	0	0	1	0	0	1	0	0	0	0	0	0	0	1	2	0	1
633	0	0	5	2	0	0	1	0	0	0	2	0	0	17	0	40	0	1	0	0	1	0	1	0	0	0	0	1	1	0	0	0	0	0	0	0	0	0	0	0	0	0	0	0	0	1	2	0	1
634	0	1	2	1	0	0	1	0	0	0	2	1	0	20	1	60	0	1	0	0	0	1	0	0	0	0	0	1	1	0	0	0	0	0	0	0	0	0	0	0	0	0	0	0	1	1	3	0	0
638	0	0	4	1	1	0	0	0	1	0	5	1	1	70	1	53	1	0	1	0	0	1	0	0	0	0	0	2	0	1	0	0	0	1	1	1	1	0	0	0	1	0	0	0	0	1	1	1	0
645	0	1	1	1	0	0	1	0	0	0	2	0	0	18	0	42	0	1	0	0	1	0	1	0	0	0	0	2	0	1	0	0	0	1	0	0	0	0	0	0	0	0	0	1	0	1	1	1	0
649	0	1	1	1	1	0	0	0	1	0	5	0	1	60	0	43	1	0	1	0	2	0	0	1	0	0	0	1	1	0	0	0	0	0	1	0	1	0	0	0	0	0	0	0	0	1	2	0	1
650	0	0	1	1	1	0	0	0	0	1	4	1	1	53	1	53	1	0	1	0	4	0	0	0	0	1	0	2	0	1	0	0	0	1	1	1	1	0	0	0	1	0	0	0	0	1	1	1	0
653	0	0	3	1	0	0	1	0	0	0	2	0	0	19	0	41	0	1	0	0	1	0	1	0	0	0	0	2	0	1	0	0	0	1	0	0	0	0	0	0	0	0	0	1	0	1	1	1	0
654	0	1	1	1	1	0	0	0	0	1	4	0	1	45	0	48	2	0	0	2	2	0	0	1	0	0	0	2	0	1	0	0	0	1	1	0	1	0	0	0	0	0	0	0	1	1	1	1	0
659	0	0	3	1	0	0	0	1	0	0	3	0	0	35	0	36	1	0	1	0	2	0	0	1	0	0	0	1	1	0	0	0	0	0	1	1	0	0	0	0	0	0	0	0	0	1	1	1	0
661	0	1	3	1	1	0	0	0	1	0	5	1	1	74	1	55	2	0	0	2	0	1	0	0	0	0	0	1	1	0	0	0	0	0	1	1	1	0	0	0	1	0	0	0	0	1	3	0	0
675	0	1	1	1	1	0	0	1	0	0	3	1	1	43	0	50	1	0	1	0	4	0	0	0	0	1	0	2	0	1	0	0	0	1	0	0	0	0	0	0	1	0	0	0	0	1	1	1	0
677	0	1	1	1	0	0	1	0	0	0	2	1	0	22	0	50	0	1	0	0	0	1	0	0	0	0	0	1	1	0	0	0	0	0	0	0	0	0	0	0	1	0	0	1	0	1	2	0	1
680	0	1	1	1	0	0	1	0	0	0	2	1	0	18	1	51	0	1	0	0	4	0	0	0	0	1	0	1	1	0	0	0	0	0	0	0	0	0	0	0	0	0	0	0	0	1	1	1	0
683	0	0	1	1	1	0	0	0	0	1	4	0	1	50	1	52	1	0	1	0	2	0	0	1	0	0	0	1	1	0	0	0	0	0	1	1	0	0	0	0	0	0	0	0	0	1	1	1	0
688	0	0	1	1	1	0	0	0	0	1	4	0	1	53	1	52	0	1	0	0	2	0	0	1	0	0	0	1	1	0	0	0	0	0	1	1	0	0	0	0	1	0	0	0	0	1	1	1	0
999	0	0	1	1	1	0	0	0	0	1	4	1	1	52	1	55	1	0	1	0	7	0	0	0	0	0	1	1	1	0	0	0	0	0	0	0	0	0	0	0	1	0	0	0	0	1	2	0	1
1	1	0	3	1	0	0	1	0	0	0	2	1	0	17	0	42	1	0	1	0	1	0	1	0	0	0	0	4	0	0	0	1	0	1	0	0	0	0	0	0	0	0	0	1	1	1	2	0	1
2	1	0	3	1	0	0	1	0	0	0	2	1	0	17	0	38	1	0	1	0	1	0	1	0	0	0	0	1	1	0	0	0	0	0	0	0	0	0	0	0	1	0	0	0	1	0	0	0	0
3	1	0	5	3	0	0	0	1	0	0	3	1	0	35	1	54	0	1	0	0	4	0	0	0	0	1	0	2	0	1	0	0	0	1	1	0	0	0	0	1	1	0	0	0	1	1	3	0	0
4	1	1	5	4	0	0	1	0	0	0	2	1	0	17	0	41	1	0	1	0	4	0	0	0	0	1	0	4	0	0	0	1	0	1	0	0	0	0	0	0	0	0	0	1	0	1	1	1	0
5	1	0	3	1	0	0	1	0	0	0	2	0	0	15	0	38	1	0	1	0	1	0	1	0	0	0	0	4	0	0	0	1	0	1	0	0	0	0	0	0	0	0	0	0	1	1	2	0	1
6	1	0	1	1	1	0	0	1	0	0	3	1	1	43	1	54	0	1	0	0	4	0	0	0	0	1	0	3	0	0	1	0	0	1	0	0	0	0	0	0	0	0	0	1	1	1	3	0	0
7	1	0	5	4	0	0	0	1	0	0	3	1	0	30	0	43	0	1	0	0	4	0	0	0	0	1	0	5	0	0	0	0	1	1	0	0	0	0	0	0	1	1	1	0	1	1	2	0	1
8	1	1	2	1	0	0	0	1	0	0	3	0	0	30	0	41	0	1	0	0	2	0	0	1	0	0	0	4	0	0	0	1	0	1	0	0	0	0	0	0	0	0	0	0	1	1	1	1	0
11	1	1	5	2	1	0	0	0	0	1	4	0	1	55	0	41	0	1	0	0	2	0	0	1	0	0	0	4	0	0	0	1	0	1	1	0	1	0	0	0	0	0	0	0	1	0	0	0	0
12	1	0	5	3	1	0	0	0	1	0	5	1	1	66	1	56	0	1	0	0	0	1	0	0	0	0	0	2	0	1	0	0	0	1	1	1	0	0	1	0	1	0	0	0	1	1	1	1	0
13	1	0	1	1	0	0	0	1	0	0	3	0	1	38	0	44	0	1	0	0	7	0	0	0	0	0	1	3	0	0	1	0	0	1	0	0	0	0	0	0	1	0	0	0	1	0	0	0	0
14	1	1	1	1	1	0	0	0	0	1	4	1	1	46	1	53	0	1	0	0	4	0	0	0	0	1	0	1	1	0	0	0	0	0	0	0	0	0	0	0	1	0	0	0	0	1	1	1	0
15	1	1	1	1	0	0	1	0	0	0	2	1	0	23	1	65	1	0	1	0	4	0	0	0	0	1	0	5	0	0	0	0	1	1	0	0	0	0	0	0	1	0	0	1	1	0	0	0	0
16	1	0	5	5	0	0	0	1	0	0	3	1	0	35	1	59	0	1	0	0	4	0	0	0	0	1	0	4	0	0	0	1	0	1	0	0	0	0	0	0	1	0	0	0	1	1	1	1	0
18	1	1	5	5	0	0	0	1	0	0	3	1	0	32	0	49	0	1	0	0	4	0	0	0	0	1	0	4	0	0	0	1	0	1	1	1	0	0	0	0	1	0	0	1	1	1	2	0	1
19	1	1	4	1	0	0	1	0	0	0	2	0	0	28	0	40	1	0	1	0	4	0	0	0	0	1	0	4	0	0	0	1	0	1	0	0	0	0	0	0	1	0	0	1	1	1	1	1	0
20	1	1	1	1	0	0	1	0	0	0	2	0	0	27	0	43	0	1	0	0	2	0	0	1	0	0	0	2	0	1	0	0	0	1	0	0	0	0	0	0	0	0	0	1	1	0	0	0	0
21	1	0	4	1	1	0	0	0	0	1	4	1	1	46	0	34	0	1	0	0	0	1	0	0	0	0	0	2	0	1	0	0	0	1	0	0	0	0	0	0	0	0	0	0	1	0	0	0	0
22	1	1	1	1	1	0	0	0	1	0	5	1	1	80	0	37	0	1	0	0	0	1	0	0	0	0	0	2	0	1	0	0	0	1	1	1	0	1	0	0	0	0	0	0	1	0	0	0	0
23	1	0	4	1	1	0	0	0	1	0	5	1	1	46	0	47	0	1	0	0	4	0	0	0	0	1	0	2	0	1	0	0	0	1	0	0	0	0	0	0	1	1	1	1	1	1	1	1	0
24	1	0	1	1	0	0	1	0	0	0	2	1	0	18	0	40	1	0	1	0	1	0	1	0	0	0	0	2	0	1	0	0	0	1	0	0	0	0	0	0	0	0	0	1	1	1	2	0	1
25	1	1	2	1	0	0	1	0	0	0	2	1	0	26	0	38	1	0	1	0	4	0	0	0	0	1	0	4	0	0	0	1	0	1	0	0	0	0	0	0	1	1	1	1	1	1	1	1	0
26	1	0	1	1	1	0	0	0	0	1	4	1	1	53	0	39	0	1	0	0	4	0	0	0	0	1	0	3	0	0	1	0	0	1	0	0	0	0	0	0	1	0	0	1	1	0	0	0	0
27	1	0	1	1	0	0	1	0	0	0	2	0	0	17	0	39	1	0	1	0	4	0	0	0	0	1	0	4	0	0	0	1	0	1	0	0	0	0	0	0	0	0	0	1	1	1	2	0	1
28	1	0	1	1	0	0	1	0	0	0	2	1	0	22	0	45	1	0	1	0	4	0	0	0	0	1	0	4	0	0	0	1	0	1	1	0	0	0	1	0	1	0	0	0	0	1	2	0	1
29	1	0	1	1	0	0	1	0	0	0	2	1	0	21	0	42	1	0	1	0	1	0	1	0	0	0	0	4	0	0	0	1	0	1	1	1	0	0	0	0	0	0	0	0	1	1	1	1	0
30	1	1	3	1	0	1	0	0	0	0	1	1	0	14	1	54	1	0	1	0	4	0	0	0	0	1	0	1	1	0	0	0	0	0	0	0	0	0	0	0	1	0	0	1	1	1	2	0	1
31	1	0	4	1	0	0	1	0	0	0	2	1	0	28	1	57	1	0	1	0	4	0	0	0	0	1	0	1	1	0	0	0	0	0	0	0	0	0	0	0	0	0	0	0	1	1	1	1	0
32	1	0	2	1	0	0	1	0	0	0	2	0	0	23	0	43	0	1	0	0	2	0	0	1	0	0	0	4	0	0	0	1	0	1	0	0	0	0	0	0	0	0	0	1	1	1	2	0	1
33	1	0	5	4	1	0	0	0	0	1	4	0	1	45	1	94	0	1	0	0	2	0	0	1	0	0	0	4	0	0	0	1	0	1	1	1	1	0	0	0	0	0	0	1	1	1	1	1	0
34	1	0	2	1	0	0	0	1	0	0	3	0	0	31	0	40	0	1	0	0	2	0	0	1	0	0	0	4	0	0	0	1	0	1	0	0	0	0	0	0	0	0	0	1	1	1	1	1	0
35	1	0	2	1	0	0	1	0	0	0	2	1	0	29	0	50	0	1	0	0	4	0	0	0	0	1	0	4	0	0	0	1	0	1	0	0	0	0	0	0	1	0	0	0	1	1	1	1	0
36	1	0	1	1	1	0	0	1	0	0	3	1	1	43	0	45	0	1	0	0	4	0	0	0	0	1	0	5	0	0	0	0	1	1	0	0	0	0	0	0	1	0	0	0	1	1	3	0	0
37	1	0	5	5	0	0	0	1	0	0	3	1	0	37	0	47	0	1	0	0	4	0	0	0	0	1	0	4	0	0	0	1	0	1	0	0	0	0	0	0	1	0	0	0	1	1	2	0	1
39	1	0	2	1	0	0	1	0	0	0	2	0	0	18	0	40	1	0	1	0	1	0	1	0	0	0	0	4	0	0	0	1	0	1	0	0	0	0	0	0	0	0	0	1	1	1	1	1	0
40	1	0	1	1	0	0	1	0	0	0	2	0	0	28	0	33	0	1	0	0	2	0	0	1	0	0	0	4	0	0	0	1	0	1	0	0	0	0	0	0	0	0	0	1	1	1	2	0	1
41	1	1	4	1	0	0	1	0	0	0	2	0	0	21	1	57	0	1	0	0	2	0	0	1	0	0	0	4	0	0	0	1	0	1	0	0	0	0	0	0	0	0	0	0	1	1	1	1	0
43	1	1	5	4	1	0	0	0	0	1	4	0	1	53	0	40	0	1	0	0	2	0	0	1	0	0	0	5	0	0	0	0	1	1	1	0	0	0	0	1	0	0	0	0	1	1	1	1	0
44	1	0	1	1	1	0	0	1	0	0	3	0	1	42	0	46	0	1	0	0	2	0	0	1	0	0	0	5	0	0	0	0	1	1	1	1	1	0	0	0	0	0	0	0	1	1	1	1	0
45	1	0	3	1	0	0	0	1	0	0	3	1	1	38	1	71	0	1	0	0	1	0	1	0	0	0	0	4	0	0	0	1	0	1	1	0	1	0	0	0	1	1	0	0	0	1	1	1	0
46	1	0	3	1	0	0	1	0	0	0	2	0	0	20	0	35	1	0	1	0	1	0	1	0	0	0	0	5	0	0	0	0	1	1	0	0	0	0	0	0	0	0	0	1	1	1	2	0	1
47	1	0	4	1	0	0	0	1	0	0	3	0	0	33	0	30	0	1	0	0	2	0	0	1	0	0	0	4	0	0	0	1	0	1	0	0	0	0	0	0	0	0	0	1	1	1	1	1	0
48	1	1	5	4	0	0	0	1	0	0	3	1	0	30	1	65	0	1	0	0	4	0	0	0	0	1	0	4	0	0	0	1	0	1	0	0	0	0	0	0	1	0	0	0	1	1	3	0	0
49	1	1	3	1	1	0	0	0	1	0	5	1	1	71	0	40	0	1	0	0	4	0	0	0	0	1	0	4	0	0	0	1	0	1	1	1	1	0	0	0	1	0	0	1	1	0	0	0	0
50	1	1	5	2	1	0	0	1	0	0	3	1	1	42	1	58	0	1	0	0	4	0	0	0	0	1	0	2	0	1	0	0	0	1	1	0	0	0	1	0	1	0	0	0	1	1	1	1	0
52	1	0	5	4	0	0	0	1	0	0	3	0	0	36	0	35	0	1	0	0	2	0	0	1	0	0	0	4	0	0	0	1	0	1	1	1	0	0	0	0	0	0	0	0	1	1	1	1	0
55	1	0	3	1	1	0	0	1	0	0	3	1	1	43	0	38	0	1	0	0	4	0	0	0	0	1	0	2	0	1	0	0	0	1	1	0	0	0	1	0	1	0	0	1	1	1	1	1	0
56	1	0	1	1	1	0	0	0	0	1	4	0	1	55	0	40	0	1	0	0	2	0	0	1	0	0	0	4	0	0	0	1	0	1	1	1	0	0	0	0	0	0	0	0	1	1	2	0	1
57	1	0	1	1	0	0	1	0	0	0	2	1	0	23	0	31	1	0	1	0	4	0	0	0	0	1	0	5	0	0	0	0	1	1	0	0	0	0	0	0	1	0	0	0	1	1	1	1	0
58	1	0	5	4	1	0	0	1	0	0	3	0	1	43	0	28	0	1	0	0	2	0	0	1	0	0	0	4	0	0	0	1	0	1	0	0	0	0	0	0	0	0	0	0	1	1	1	1	0
59	1	1	4	1	0	0	0	1	0	0	3	0	0	32	0	33	0	1	0	0	2	0	0	1	0	0	0	2	0	1	0	0	0	1	0	0	0	0	0	0	0	0	0	1	1	1	2	0	1
60	1	0	1	1	0	0	1	0	0	0	2	0	0	23	0	31	1	0	1	0	1	0	1	0	0	0	0	4	0	0	0	1	0	1	0	0	0	0	0	0	0	0	0	0	0	1	2	0	1
61	1	1	4	1	1	0	0	0	0	1	4	1	1	55	0	47	1	0	1	0	4	0	0	0	0	1	0	4	0	0	0	1	0	1	1	1	0	0	0	0	1	0	0	0	1	1	3	0	0
62	1	0	4	1	1	0	0	0	0	1	4	0	1	44	0	49	0	1	0	0	2	0	0	1	0	0	0	4	0	0	0	1	0	1	1	1	0	0	1	0	0	0	0	0	1	1	1	1	0
63	1	0	5	4	1	0	0	0	0	1	4	1	1	50	1	59	0	1	0	0	4	0	0	0	0	1	0	5	0	0	0	0	1	1	1	1	1	0	0	0	1	0	0	0	1	0	0	0	0
64	1	1	1	1	0	0	1	0	0	0	2	1	0	23	1	53	1	0	1	0	4	0	0	0	0	1	0	4	0	0	0	1	0	1	0	0	0	0	0	0	1	0	0	0	1	0	0	0	0
65	1	0	1	1	1	0	0	0	1	0	5	1	1	80	1	52	0	1	0	0	2	0	0	1	0	0	0	4	0	0	0	1	0	1	1	0	1	0	0	0	1	0	0	0	1	1	1	1	0
66	1	1	1	1	0	0	0	1	0	0	3	0	1	39	0	35	0	1	0	0	2	0	0	1	0	0	0	5	0	0	0	0	1	1	0	0	0	0	0	0	0	0	0	0	0	1	1	1	0
67	1	0	3	1	1	0	0	0	0	1	4	0	1	44	0	45	0	1	0	0	2	0	0	1	0	0	0	5	0	0	0	0	1	1	0	0	0	0	0	0	0	0	0	0	1	1	1	1	0
69	1	0	5	4	0	0	0	1	0	0	3	1	0	37	0	44	0	1	0	0	4	0	0	0	0	1	0	2	0	1	0	0	0	1	0	0	0	0	0	0	1	0	0	0	1	0	0	0	0
71	1	0	4	1	0	0	1	0	0	0	2	1	0	22	0	40	1	0	1	0	1	0	1	0	0	0	0	3	0	0	1	0	0	1	0	0	0	0	0	0	1	0	0	0	1	1	3	0	0
72	1	0	3	1	0	0	1	0	0	0	2	1	0	17	0	35	1	0	1	0	1	0	1	0	0	0	0	4	0	0	0	1	0	1	0	0	0	0	0	0	1	0	0	1	1	1	3	0	0
73	1	1	5	4	0	0	0	1	0	0	3	0	0	37	1	56	0	1	0	0	2	0	0	1	0	0	0	5	0	0	0	0	1	1	0	0	0	0	0	0	1	0	0	1	1	1	2	0	1
74	1	0	5	5	1	0	0	0	1	0	5	0	1	62	0	40	0	1	0	0	2	0	0	1	0	0	0	4	0	0	0	1	0	1	1	1	0	0	0	0	1	0	0	0	1	1	2	0	1
75	1	1	4	1	1	0	0	0	1	0	5	1	1	63	0	45	0	1	0	0	4	0	0	0	0	1	0	1	1	0	0	0	0	0	1	1	0	0	0	1	1	0	0	1	1	0	0	0	0
76	1	0	2	1	0	0	1	0	0	0	2	0	0	18	0	41	1	0	1	0	1	0	1	0	0	0	0	3	0	0	1	0	0	1	0	0	0	0	0	0	0	0	0	1	1	0	0	0	0
77	1	0	4	1	0	0	1	0	0	0	2	1	0	20	0	48	1	0	1	0	4	0	0	0	0	1	0	5	0	0	0	0	1	1	0	0	0	0	0	0	1	0	0	1	1	0	0	0	0
78	1	0	1	1	1	0	0	0	0	1	4	1	1	54	1	58	0	1	0	0	4	0	0	0	0	1	0	5	0	0	0	0	1	1	0	0	0	0	0	0	1	0	0	1	1	0	0	0	0
79	1	0	1	1	0	0	1	0	0	0	2	0	0	17	0	40	1	0	1	0	1	0	1	0	0	0	0	2	0	1	0	0	0	1	0	0	0	0	0	0	0	0	0	0	0	0	0	0	0
80	1	0	5	3	0	0	0	1	0	0	3	0	0	35	0	35	1	0	1	0	4	0	0	0	0	1	0	3	0	0	1	0	0	1	0	0	0	0	0	0	0	0	0	1	1	0	0	0	0
82	1	0	2	1	0	1	0	0	0	0	1	0	0	12	0	26	1	0	1	0	1	0	1	0	0	0	0	4	0	0	0	1	0	1	0	0	0	0	0	0	0	0	0	1	1	1	1	1	0
85	1	0	1	1	0	0	1	0	0	0	2	0	0	25	0	38	1	0	1	0	1	0	1	0	0	0	0	3	0	0	1	0	0	1	0	0	0	0	0	0	0	0	0	0	1	1	1	1	0
86	1	0	5	3	0	0	1	0	0	0	2	0	0	22	0	30	1	0	1	0	0	1	0	0	0	0	0	3	0	0	1	0	0	1	0	0	0	0	0	0	0	0	0	1	1	1	2	0	1
87	1	0	1	1	0	0	1	0	0	0	2	1	0	22	1	61	1	0	1	0	4	0	0	0	0	1	0	5	0	0	0	0	1	1	0	0	0	0	0	0	1	0	0	0	1	1	2	0	1
89	1	0	2	1	0	0	1	0	0	0	2	1	0	26	0	47	0	1	0	0	4	0	0	0	0	1	0	5	0	0	0	0	1	1	1	0	0	0	1	0	1	0	0	1	1	1	1	1	0
90	1	0	5	3	1	0	0	0	1	0	5	1	1	60	0	40	0	1	0	0	4	0	0	0	0	1	0	5	0	0	0	0	1	1	1	1	0	0	0	0	1	0	0	0	0	1	1	1	0
91	1	0	5	3	1	0	0	0	0	1	4	1	1	45	0	40	0	1	0	0	4	0	0	0	0	1	0	2	0	1	0	0	0	1	0	0	0	0	0	0	0	0	0	0	1	1	1	1	0
92	1	0	4	1	0	0	1	0	0	0	2	0	0	23	0	40	1	0	1	0	1	0	1	0	0	0	0	5	0	0	0	0	1	1	0	0	0	0	0	0	0	0	0	0	1	1	1	1	0
94	1	0	5	3	1	0	0	1	0	0	3	1	1	42	0	42	0	1	0	0	4	0	0	0	0	1	0	5	0	0	0	0	1	1	0	0	0	0	0	0	1	0	0	0	1	1	2	0	1
95	1	0	5	4	1	0	0	1	0	0	3	1	1	43	0	40	0	1	0	0	4	0	0	0	0	1	0	4	0	0	0	1	0	1	0	0	0	0	0	0	1	0	0	0	1	1	2	0	1
96	1	0	5	3	0	0	1	0	0	0	2	0	0	22	0	30	1	0	1	0	1	0	1	0	0	0	0	2	0	1	0	0	0	1	0	0	0	0	0	0	0	0	0	1	1	1	2	0	1
97	1	1	5	3	1	0	0	0	1	0	5	1	1	80	0	42	0	1	0	0	0	1	0	0	0	0	0	4	0	0	0	1	0	1	1	0	1	0	0	0	1	0	0	1	1	1	2	0	1
98	1	1	1	1	0	0	1	0	0	0	2	0	0	16	0	30	1	0	1	0	1	0	1	0	0	0	0	4	0	0	0	1	0	1	0	0	0	0	0	0	0	0	0	0	1	1	2	0	1
99	1	0	3	1	0	0	0	1	0	0	3	1	0	30	0	47	0	1	0	0	4	0	0	0	0	1	0	4	0	0	0	1	0	1	0	0	0	0	0	0	1	0	0	0	1	1	2	0	1
100	1	0	1	1	0	0	1	0	0	0	2	1	0	19	0	38	1	0	1	0	1	0	1	0	0	0	0	3	0	0	1	0	0	1	0	0	0	0	0	0	1	0	0	1	1	1	1	1	0
101	1	0	5	4	0	0	1	0	0	0	2	1	0	20	0	50	0	1	0	0	4	0	0	0	0	1	0	5	0	0	0	0	1	1	0	0	0	0	0	0	1	0	0	0	1	1	2	0	1
102	1	1	5	4	0	0	1	0	0	0	2	1	0	28	0	40	1	0	1	0	4	0	0	0	0	1	0	5	0	0	0	0	1	1	0	0	0	0	0	0	1	1	0	1	1	0	0	0	0
103	1	0	1	1	0	0	1	0	0	0	2	0	0	18	0	45	1	0	1	0	1	0	1	0	0	0	0	3	0	0	1	0	0	1	0	0	0	0	0	0	0	0	0	0	1	0	0	0	0
104	1	0	5	4	0	0	1	0	0	0	2	1	0	20	0	39	1	0	1	0	4	0	0	0	0	1	0	5	0	0	0	0	1	1	0	0	0	0	0	0	0	0	0	0	0	1	2	0	1
105	1	0	5	3	0	0	0	1	0	0	3	1	0	36	0	50	1	0	1	0	4	0	0	0	0	1	0	2	0	1	0	0	0	1	0	0	0	0	0	0	1	0	0	0	1	1	1	1	0
107	1	0	1	1	0	0	0	1	0	0	3	0	0	19	0	30	1	0	1	0	1	0	1	0	0	0	0	2	0	1	0	0	0	1	0	0	0	0	0	0	0	0	0	0	1	1	2	0	1
108	1	1	5	2	1	0	0	0	1	0	5	0	1	72	0	50	0	1	0	0	2	0	0	1	0	0	0	5	0	0	0	0	1	1	1	1	0	0	0	0	1	0	0	0	0	1	1	1	0
109	1	1	5	5	0	0	1	0	0	0	2	0	0	25	0	40	0	1	0	0	2	0	0	1	0	0	0	2	0	1	0	0	0	1	0	0	0	0	0	0	0	0	0	0	1	0	0	0	0
110	1	1	5	3	0	0	0	1	0	0	3	1	1	39	0	50	0	1	0	0	4	0	0	0	0	1	0	5	0	0	0	0	1	1	0	0	0	0	0	0	1	0	0	0	1	1	1	1	0
111	1	0	4	1	0	0	0	1	0	0	3	0	0	37	0	46	0	1	0	0	2	0	0	1	0	0	0	2	0	1	0	0	0	1	0	0	0	0	0	0	0	0	0	0	1	0	0	0	0
112	1	1	1	1	0	1	0	0	0	0	1	1	0	13	0	27	1	0	1	0	1	0	1	0	0	0	0	5	0	0	0	0	1	1	0	0	0	0	0	0	0	0	0	0	1	1	1	1	0
114	1	0	5	4	0	0	1	0	0	0	2	0	0	26	0	41	0	1	0	0	2	0	0	1	0	0	0	2	0	1	0	0	0	1	0	0	0	0	0	0	0	0	0	1	0	1	1	1	0
115	1	1	4	1	1	0	0	0	0	1	4	1	1	50	1	65	0	1	0	0	4	0	0	0	0	1	0	5	0	0	0	0	1	1	1	1	0	0	0	0	1	0	0	0	1	1	2	0	1
116	1	0	5	4	1	0	0	1	0	0	3	1	1	42	1	55	0	1	0	0	4	0	0	0	0	1	0	2	0	1	0	0	0	1	1	1	0	0	0	0	1	0	0	0	1	1	1	1	0
117	1	0	1	1	0	0	1	0	0	0	2	0	0	18	0	40	1	0	1	0	1	0	1	0	0	0	0	3	0	0	1	0	0	1	0	0	0	0	0	0	0	0	0	0	1	1	2	0	1
118	1	0	4	1	0	0	0	1	0	0	3	0	0	30	0	35	0	1	0	0	2	0	0	1	0	0	0	2	0	1	0	0	0	1	1	0	0	0	0	0	0	0	0	0	1	1	1	1	0
119	1	0	1	1	1	0	0	0	0	1	4	0	1	52	1	69	0	1	0	0	2	0	0	1	0	0	0	1	1	0	0	0	0	0	0	0	0	0	0	0	1	0	0	1	0	1	1	1	0
120	1	0	5	4	1	0	0	0	1	0	5	1	1	74	0	41	0	1	0	0	0	1	0	0	0	0	0	5	0	0	0	0	1	1	1	0	1	0	0	0	1	0	0	0	1	1	1	1	0
121	1	0	5	3	1	0	0	1	0	0	3	0	1	44	1	63	0	1	0	0	2	0	0	1	0	0	0	1	1	0	0	0	0	0	0	0	0	0	0	0	0	0	0	0	1	1	2	0	1
123	1	0	5	4	0	0	0	1	0	0	3	0	0	32	0	46	1	0	1	0	2	0	0	1	0	0	0	1	1	0	0	0	0	0	0	0	0	0	0	0	1	0	0	1	1	1	2	0	1
124	1	0	5	3	0	0	0	1	0	0	3	1	0	30	0	47	0	1	0	0	4	0	0	0	0	1	0	5	0	0	0	0	1	1	0	0	0	0	0	0	0	0	0	0	1	1	1	1	0
127	1	0	4	1	0	0	1	0	0	0	2	0	0	18	0	26	1	0	1	0	1	0	1	0	0	0	0	5	0	0	0	0	1	1	0	0	0	0	0	0	0	0	0	0	0	1	1	1	0
128	1	0	3	1	0	0	1	0	0	0	2	1	0	26	1	59	0	1	0	0	4	0	0	0	0	1	0	5	0	0	0	0	1	1	0	0	0	0	0	0	1	0	0	0	1	1	1	1	0
129	1	0	1	1	1	0	0	1	0	0	3	1	1	40	0	48	0	1	0	0	0	1	0	0	0	0	0	5	0	0	0	0	1	1	0	0	0	0	0	0	1	0	0	0	1	1	2	0	1
130	1	0	1	1	1	0	0	0	0	1	4	1	1	52	0	42	0	1	0	0	0	1	0	0	0	0	0	5	0	0	0	0	1	1	1	1	0	0	0	0	1	0	0	0	1	0	0	0	0
131	1	1	5	4	0	0	1	0	0	0	2	0	0	16	0	38	1	0	1	0	1	0	1	0	0	0	0	5	0	0	0	0	1	1	0	0	0	0	0	0	0	0	0	0	1	1	1	1	0
132	1	0	4	1	0	0	0	1	0	0	3	1	0	32	1	53	0	1	0	0	4	0	0	0	0	1	0	5	0	0	0	0	1	1	0	0	0	0	0	0	0	0	0	0	1	0	0	0	0
133	1	0	3	1	0	0	1	0	0	0	2	1	0	29	0	39	0	1	0	0	4	0	0	0	0	1	0	5	0	0	0	0	1	1	0	0	0	0	0	0	1	0	0	0	1	0	0	0	0
134	1	1	5	4	1	0	0	0	0	1	4	1	1	50	1	64	0	1	0	0	4	0	0	0	0	1	0	5	0	0	0	0	1	1	1	1	0	0	0	0	1	0	0	0	1	1	1	1	0
135	1	0	3	1	1	0	0	0	0	1	4	1	1	45	0	50	0	1	0	0	4	0	0	0	0	1	0	2	0	1	0	0	0	1	1	1	0	0	0	0	1	0	0	0	0	1	1	1	0
136	1	0	5	4	0	0	1	0	0	0	2	1	0	28	0	40	0	1	0	0	4	0	0	0	0	1	0	5	0	0	0	0	1	1	0	0	0	0	0	0	1	0	0	0	1	0	0	0	0
137	1	1	5	3	0	0	1	0	0	0	2	0	0	20	0	45	0	1	0	0	1	0	1	0	0	0	0	5	0	0	0	0	1	1	0	0	0	0	0	0	1	0	0	0	1	1	1	1	0
138	1	1	5	4	0	0	1	0	0	0	2	0	0	18	0	35	1	0	1	0	1	0	1	0	0	0	0	5	0	0	0	0	1	1	1	0	1	0	0	0	1	0	0	0	1	1	1	1	0
140	1	0	5	3	1	0	0	0	1	0	5	0	1	83	1	72	0	1	0	0	2	0	0	1	0	0	0	2	0	1	0	0	0	1	1	1	0	0	1	0	0	0	0	0	1	1	1	1	0
141	1	1	1	1	0	0	0	1	0	0	3	1	0	34	0	45	0	1	0	0	4	0	0	0	0	1	0	2	0	1	0	0	0	1	0	0	0	0	0	0	1	0	0	1	1	1	2	0	1
142	1	0	1	1	0	0	1	0	0	0	2	1	0	22	1	65	1	0	1	0	4	0	0	0	0	1	0	3	0	0	1	0	0	1	0	0	0	0	0	0	1	0	0	0	1	1	2	0	1
143	1	1	1	1	1	0	0	0	0	1	4	0	1	50	1	62	0	1	0	0	2	0	0	1	0	0	0	5	0	0	0	0	1	1	1	1	0	0	0	0	1	0	0	0	1	1	2	0	1
145	1	0	3	1	1	0	0	0	0	1	4	0	1	45	0	50	0	1	0	0	2	0	0	1	0	0	0	2	0	1	0	0	0	1	1	1	0	0	1	0	1	0	0	0	1	1	2	0	1
150	1	1	2	1	0	0	1	0	0	0	2	1	0	28	1	55	0	1	0	0	4	0	0	0	0	1	0	2	0	1	0	0	0	1	0	0	0	0	0	0	1	0	0	0	0	1	1	1	0
152	1	0	2	1	0	0	1	0	0	0	2	0	0	22	0	33	1	0	1	0	1	0	1	0	0	0	0	5	0	0	0	0	1	1	0	0	0	0	0	0	1	0	0	0	1	1	2	0	1
155	1	1	1	1	1	0	0	0	1	0	5	1	1	61	1	60	1	0	1	0	4	0	0	0	0	1	0	5	0	0	0	0	1	1	1	1	0	0	0	0	1	0	0	1	1	1	1	1	0
156	1	0	3	1	1	0	0	1	0	0	3	0	1	44	0	45	0	1	0	0	2	0	0	1	0	0	0	3	0	0	1	0	0	1	0	0	0	0	0	0	1	0	0	0	1	1	1	1	0
157	1	0	4	1	0	0	1	0	0	0	2	1	0	20	0	46	1	0	1	0	1	0	1	0	0	0	0	5	0	0	0	0	1	1	0	0	0	0	0	0	1	0	0	0	1	1	1	1	0
158	1	0	1	1	0	0	1	0	0	0	2	0	0	27	0	32	1	0	1	0	4	0	0	0	0	1	0	5	0	0	0	0	1	1	0	0	0	0	0	0	1	0	0	0	0	1	1	1	0
159	1	0	5	4	0	0	1	0	0	0	2	0	0	22	0	45	1	0	1	0	1	0	1	0	0	0	0	5	0	0	0	0	1	1	0	0	0	0	0	0	1	0	0	0	1	1	1	1	0
160	1	0	2	1	1	0	0	0	0	1	4	1	1	54	1	70	0	1	0	0	4	0	0	0	0	1	0	2	0	1	0	0	0	1	1	1	0	0	0	0	1	0	0	0	1	1	1	1	0
161	1	0	2	1	0	0	1	0	0	0	2	1	0	26	0	38	1	0	1	0	4	0	0	0	0	1	0	3	0	0	1	0	0	1	0	0	0	0	0	0	1	1	1	1	1	1	1	1	0
162	1	0	4	1	1	0	0	1	0	0	3	0	1	44	0	49	0	1	0	0	4	0	0	0	0	1	0	3	0	0	1	0	0	1	1	1	0	0	1	0	0	0	0	0	1	1	1	1	0
163	1	0	5	5	1	0	0	0	0	1	4	0	1	50	0	46	0	1	0	0	2	0	0	1	0	0	0	5	0	0	0	0	1	1	1	1	0	0	1	0	0	0	0	0	1	1	1	1	0
164	1	0	5	4	0	0	0	1	0	0	3	1	1	39	0	45	0	1	0	0	0	1	0	0	0	0	0	5	0	0	0	0	1	1	0	0	0	0	0	0	1	0	0	0	1	1	1	1	0
165	1	0	4	1	1	0	0	0	0	1	4	0	1	54	1	60	0	1	0	0	2	0	0	1	0	0	0	2	0	1	0	0	0	1	1	1	0	0	0	0	0	0	0	0	0	1	1	1	0
167	1	0	3	1	0	0	1	0	0	0	2	1	0	29	1	55	0	1	0	0	4	0	0	0	0	1	0	5	0	0	0	0	1	1	0	0	0	0	0	0	1	0	0	0	1	1	3	0	0
169	1	0	5	4	1	0	0	0	0	1	4	0	1	55	1	60	0	1	0	0	2	0	0	1	0	0	0	5	0	0	0	0	1	1	1	1	0	0	0	0	1	0	0	0	1	1	1	1	0
170	1	0	5	3	0	0	0	1	0	0	3	1	0	34	0	40	0	1	0	0	4	0	0	0	0	1	0	5	0	0	0	0	1	1	0	0	0	0	0	0	1	1	1	0	1	1	2	0	1
171	1	0	5	3	0	0	0	1	0	0	3	1	1	39	0	37	0	1	0	0	4	0	0	0	0	1	0	5	0	0	0	0	1	1	1	1	0	0	0	0	1	0	0	0	1	1	1	1	0
172	1	1	1	1	0	1	0	0	0	0	1	0	0	12	0	26	1	0	1	0	1	0	1	0	0	0	0	2	0	1	0	0	0	1	0	0	0	0	0	0	1	0	0	0	1	1	1	1	0
173	1	0	4	1	0	0	1	0	0	0	2	1	0	26	1	54	1	0	1	0	4	0	0	0	0	1	0	2	0	1	0	0	0	1	0	0	0	0	0	0	1	0	0	1	1	1	1	1	0
179	1	0	5	4	1	0	0	0	0	1	4	0	1	55	1	65	0	1	0	0	2	0	0	1	0	0	0	5	0	0	0	0	1	1	0	0	0	0	0	0	0	0	0	0	1	1	1	1	0
181	1	0	5	3	0	0	1	0	0	0	2	0	0	19	0	40	1	0	1	0	1	0	1	0	0	0	0	2	0	1	0	0	0	1	0	0	0	0	0	0	0	0	0	0	1	1	2	0	1
182	1	0	5	2	0	0	0	1	0	0	3	1	0	31	1	54	0	1	0	0	4	0	0	0	0	1	0	5	0	0	0	0	1	1	0	0	0	0	0	0	1	0	0	0	0	1	3	0	0
183	1	0	5	4	0	0	1	0	0	0	2	1	0	29	0	45	0	1	0	0	4	0	0	0	0	1	0	1	1	0	0	0	0	0	0	0	0	0	0	0	1	0	0	0	1	1	1	1	0
184	1	0	5	5	0	0	0	1	0	0	3	1	0	32	0	48	0	1	0	0	0	1	0	0	0	0	0	5	0	0	0	0	1	1	0	0	0	0	0	0	1	0	0	0	1	1	1	1	0
185	1	1	1	1	0	0	0	1	0	0	3	0	1	40	0	44	0	1	0	0	2	0	0	1	0	0	0	5	0	0	0	0	1	1	0	0	0	0	0	0	0	0	0	0	1	1	1	1	0
187	1	0	5	4	0	0	1	0	0	0	2	0	0	29	0	49	0	1	0	0	2	0	0	1	0	0	0	2	0	1	0	0	0	1	0	0	0	0	0	0	0	0	0	0	1	1	1	1	0
189	1	0	1	1	0	0	0	1	0	0	3	1	1	39	1	58	0	1	0	0	0	1	0	0	0	0	0	5	0	0	0	0	1	1	0	0	0	0	0	0	1	1	1	0	1	1	1	1	0
191	1	0	4	1	1	0	0	0	1	0	5	0	1	63	0	40	0	1	0	0	2	0	0	1	0	0	0	4	0	0	0	1	0	1	1	1	1	0	0	0	1	0	0	0	1	1	1	1	0
192	1	0	5	4	0	0	1	0	0	0	2	0	0	25	0	45	0	1	0	0	2	0	0	1	0	0	0	4	0	0	0	1	0	1	0	0	0	0	0	0	0	0	0	0	0	1	1	1	0
195	1	0	4	1	1	0	0	0	0	1	4	1	1	59	1	54	0	1	0	0	4	0	0	0	0	1	0	1	1	0	0	0	0	0	1	1	0	0	0	0	1	0	0	0	1	1	1	1	0
196	1	0	1	1	0	0	1	0	0	0	2	0	0	18	0	35	1	0	1	0	0	1	0	0	0	0	0	5	0	0	0	0	1	1	0	0	0	0	0	0	0	0	0	0	1	1	1	1	0
198	1	0	1	1	1	0	0	0	0	1	4	1	1	52	1	59	0	1	0	0	4	0	0	0	0	1	0	3	0	0	1	0	0	1	0	0	0	0	0	0	1	0	0	0	1	1	3	0	0
204	1	0	5	4	0	0	1	0	0	0	2	0	0	24	0	36	1	0	1	0	0	1	0	0	0	0	0	2	0	1	0	0	0	1	0	0	0	0	0	0	0	0	0	0	0	1	1	1	0
207	1	0	2	1	1	0	0	0	1	0	5	1	1	60	1	51	0	1	0	0	4	0	0	0	0	1	0	1	1	0	0	0	0	0	0	0	0	0	0	0	1	0	0	0	1	1	3	0	0
209	1	0	1	1	1	0	0	0	0	1	4	0	1	56	1	68	0	1	0	0	2	0	0	1	0	0	0	4	0	0	0	1	0	1	1	1	1	0	0	0	0	0	0	0	1	1	1	1	0
211	1	0	5	2	0	0	1	0	0	0	2	0	0	25	0	50	0	1	0	0	2	0	0	1	0	0	0	2	0	1	0	0	0	1	0	0	0	0	0	0	0	0	0	0	1	1	1	1	0
212	1	0	5	3	0	0	0	1	0	0	3	1	1	40	0	45	0	1	0	0	4	0	0	0	0	1	0	2	0	1	0	0	0	1	0	0	0	0	0	0	1	0	0	0	1	1	3	0	0
215	1	0	3	1	1	0	0	0	0	1	4	1	1	49	1	68	0	1	0	0	4	0	0	0	0	1	0	4	0	0	0	1	0	1	1	1	0	0	0	0	1	0	0	0	1	1	1	1	0
216	1	0	5	4	0	0	0	1	0	0	3	1	0	35	0	49	0	1	0	0	4	0	0	0	0	1	0	2	0	1	0	0	0	1	0	0	0	0	0	0	1	0	0	0	0	1	1	1	0
219	1	0	5	3	0	0	1	0	0	0	2	0	0	28	0	40	0	1	0	0	2	0	0	1	0	0	0	5	0	0	0	0	1	1	0	0	0	0	0	0	0	0	0	0	1	1	2	0	1
220	1	0	5	4	0	0	0	1	0	0	3	0	0	30	0	50	0	1	0	0	2	0	0	1	0	0	0	5	0	0	0	0	1	1	0	0	0	0	0	0	0	0	0	0	1	1	1	1	0
222	1	1	4	1	0	0	1	0	0	0	2	1	0	22	1	54	0	1	0	0	4	0	0	0	0	1	0	5	0	0	0	0	1	1	0	0	0	0	0	0	1	0	0	0	1	1	1	1	0
231	1	1	5	3	0	0	1	0	0	0	2	1	0	22	0	50	0	1	0	0	4	0	0	0	0	1	0	5	0	0	0	0	1	1	0	0	0	0	0	0	1	0	0	0	1	1	2	0	1
234	1	1	5	4	0	0	0	1	0	0	3	1	0	30	0	48	1	0	1	0	4	0	0	0	0	1	0	5	0	0	0	0	1	1	0	0	0	0	0	0	1	0	0	0	1	1	1	1	0
235	1	1	5	3	0	0	1	0	0	0	2	0	0	17	0	36	1	0	1	0	1	0	1	0	0	0	0	5	0	0	0	0	1	1	0	0	0	0	0	0	0	0	0	0	1	1	1	1	0
236	1	0	5	3	0	0	0	1	0	0	3	0	0	34	0	36	0	1	0	0	2	0	0	1	0	0	0	4	0	0	0	1	0	1	0	0	0	0	0	0	0	0	0	0	0	1	2	0	1
239	1	0	5	4	0	0	1	0	0	0	2	0	0	17	0	35	0	1	0	0	2	0	0	1	0	0	0	5	0	0	0	0	1	1	0	0	0	0	0	0	0	0	0	0	1	1	2	0	1
240	1	0	3	1	1	0	0	1	0	0	3	0	1	44	0	45	0	1	0	0	2	0	0	1	0	0	0	3	0	0	1	0	0	1	0	0	0	0	0	0	0	0	0	0	1	1	1	1	0
242	1	0	5	5	1	0	0	0	0	1	4	1	1	57	0	35	0	1	0	0	4	0	0	0	0	1	0	5	0	0	0	0	1	1	0	0	0	0	0	0	1	0	0	0	1	1	1	1	0
251	1	0	5	4	1	0	0	0	0	1	4	1	1	47	1	69	0	1	0	0	4	0	0	0	0	1	0	4	0	0	0	1	0	1	1	1	0	0	0	0	1	0	0	0	1	1	2	0	1
255	1	0	1	1	0	0	1	0	0	0	2	0	0	16	0	22	1	0	1	0	1	0	1	0	0	0	0	4	0	0	0	1	0	1	0	0	0	0	0	0	0	0	0	0	1	1	3	0	0
260	1	1	1	1	0	0	1	0	0	0	2	1	0	16	0	36	1	0	1	0	0	1	0	0	0	0	0	1	1	0	0	0	0	0	0	0	0	0	0	0	1	0	0	0	0	1	1	1	0
261	1	0	4	1	1	0	0	1	0	0	3	1	1	44	0	50	0	1	0	0	4	0	0	0	0	1	0	3	0	0	1	0	0	1	0	0	0	0	0	0	1	0	0	0	1	1	3	0	0
262	1	0	4	1	0	1	0	0	0	0	1	0	0	14	0	35	1	0	1	0	1	0	1	0	0	0	0	1	1	0	0	0	0	0	0	0	0	0	0	0	0	0	0	1	1	1	2	0	1
264	1	0	5	4	1	0	0	1	0	0	3	1	1	42	1	51	0	1	0	0	7	0	0	0	0	0	1	4	0	0	0	1	0	1	0	0	0	0	0	0	0	0	0	0	1	1	2	0	1
279	1	0	5	3	0	0	0	1	0	0	3	0	0	37	0	33	0	1	0	0	2	0	0	1	0	0	0	5	0	0	0	0	1	1	0	0	0	0	0	0	0	0	0	0	1	1	2	0	1
284	1	0	5	3	0	0	1	0	0	0	2	1	0	27	0	38	0	1	0	0	4	0	0	0	0	1	0	1	1	0	0	0	0	0	0	0	0	0	0	0	1	0	0	0	1	1	1	1	0
289	1	1	5	4	1	0	0	1	0	0	3	0	1	44	0	35	0	1	0	0	2	0	0	1	0	0	0	5	0	0	0	0	1	1	1	1	0	1	0	0	1	0	0	0	1	1	3	0	0
298	1	0	3	1	1	0	0	0	1	0	5	0	1	66	1	68	0	1	0	0	2	0	0	1	0	0	0	1	1	0	0	0	0	0	1	0	0	0	0	1	1	0	0	0	0	1	2	0	1
300	1	0	1	1	1	0	0	1	0	0	3	1	1	41	0	45	0	1	0	0	4	0	0	0	0	1	0	5	0	0	0	0	1	1	0	0	0	0	0	0	0	0	0	0	1	1	1	1	0
309	1	0	4	1	0	0	1	0	0	0	2	0	0	20	0	35	0	1	0	0	2	0	0	1	0	0	0	5	0	0	0	0	1	1	0	0	0	0	0	0	0	0	0	0	1	1	2	0	1
318	1	0	5	4	1	0	0	0	1	0	5	1	1	65	0	37	0	1	0	0	7	0	0	0	0	0	1	1	1	0	0	0	0	0	0	0	0	0	0	0	1	0	0	0	1	1	1	1	0
321	1	0	1	1	1	0	0	0	0	1	4	0	1	52	0	38	0	1	0	0	2	0	0	1	0	0	0	5	0	0	0	0	1	1	0	0	0	0	0	0	1	0	0	0	1	1	1	1	0
325	1	0	2	1	0	0	1	0	0	0	2	0	0	16	0	30	1	0	1	0	1	0	1	0	0	0	0	5	0	0	0	0	1	1	0	0	0	0	0	0	0	0	0	0	1	1	1	1	0
330	1	0	5	4	0	1	0	0	0	0	1	1	0	14	0	28	1	0	1	0	1	0	1	0	0	0	0	5	0	0	0	0	1	1	0	0	0	0	0	0	0	0	0	0	1	1	2	0	1
331	1	0	5	3	1	0	0	0	0	1	4	0	1	54	0	45	0	1	0	0	2	0	0	1	0	0	0	5	0	0	0	0	1	1	0	0	0	0	0	0	1	0	0	0	1	1	1	1	0
340	1	0	2	1	0	0	0	1	0	0	3	1	0	37	0	43	0	1	0	0	4	0	0	0	0	1	0	5	0	0	0	0	1	1	0	0	0	0	0	0	1	0	0	0	1	1	3	0	0
342	1	0	3	1	1	0	0	1	0	0	3	1	1	43	1	80	0	1	0	0	4	0	0	0	0	1	0	5	0	0	0	0	1	1	0	0	0	0	0	0	1	0	0	0	0	1	1	1	0
358	1	0	3	1	1	0	0	0	1	0	5	0	1	64	0	40	0	1	0	0	2	0	0	1	0	0	0	1	1	0	0	0	0	0	1	1	0	0	1	0	1	0	0	0	1	1	2	0	1
363	1	0	3	1	0	0	0	1	0	0	3	1	0	31	1	53	0	1	0	0	4	0	0	0	0	1	0	3	0	0	1	0	0	1	0	0	0	0	0	0	1	0	0	0	1	1	1	1	0
365	1	0	4	1	1	0	0	0	0	1	4	1	1	55	1	54	0	1	0	0	4	0	0	0	0	1	0	5	0	0	0	0	1	1	0	0	0	0	0	0	1	0	0	0	1	1	2	0	1
378	1	0	5	4	1	0	0	0	1	0	5	1	1	62	0	40	0	1	0	0	4	0	0	0	0	1	0	1	1	0	0	0	0	0	1	1	0	0	0	0	1	0	0	0	1	1	1	1	0
[truncated: 4 more columns]
